# Supplementary material for: Extracellular Vesicles in Veterinary Medicine
Source: Animals (Basel). 2022 Oct 10;12(19):2716. doi: 10.3390/ani12192716 (PMC9559303; doi:10.3390/ani12192716)
Supplement: Supplementary file 1 [file animals-12-02716-s001.zip]

Archive with 2 entries (2 files):
- Table_references.pdf
- Tab_references_EVs_veterinary_medicine.xlsx
