# Supplementary material for: Extracellular Vesicles in Veterinary Medicine
Source: Animals (Basel). 2022 Oct 10;12(19):2716. doi: 10.3390/ani12192716 (PMC9559303; doi:10.3390/ani12192716)
Supplement: Supplementary file 1 [file animals-12-02716-s001.zip › Tab_references_EVs_veterinary_medicine.xlsx]

## Sheet: Original articles
Author	Title	Year	Group	Species	I application	II application	Functional study (Y/N)	Starting sample	Declared EV subtype	Purification	Characterization	WB or FCM antibodies	cargo charcaterization (Y/N)	Type of cargo characterized	UC protocol details	Main focus
Alvarez-Rodriguez, M., Ntzouni, M., Wright, D., Khan, K.I., López-Béjar, M., Martinez, C.A. and Rodriguez-Martinez, H.	Chicken seminal fluid lacks CD9- and CD44-bearing extracellular vesicles	2020	Avian	Chicken	P/P	Reproduction	N	Repro fluid	Exo	Beads	WB + FCM	CD44	N			Absence of CD9 and CD44 in seminal EVs: different pathways compared to ma mammals physiology
Chen, S., Liao, L., Zhao, Q., Zhang, X., Li, H., Lin, W., Chen, F. and Xie, Q.	MicroRNA expression profile in extracellular vesicles derived from ALV-J infected chicken semen	2020	Avian	Chicken	Biomarker	Infectious disease	N	Repro fluid	Exo	UC + kit	WB + EM + NTA	CD9, CD63, CD81, HSP70. TSG101	Y	mRNA	10,000xg 30 min, filtration (0.22 µm) + precipitation kit	Differentially expressed miRNA; role of miRNA and EVs in ALV-J transmission
del Cacho, E., Gallego, M., Lee, S.H., Lillehoj, H.S., Quilez, J., Lillehoj, E.P. and Sánchez-Acedo, C.	Induction of protective immunity against Eimeria tenella, Eimeria maxima, and Eimeria acervulina infections using dendritic cell-derived exosomes	2012	Avian	Chicken	Vaccine		N	CCM	Exo	UC	no		N		300xg 10 min, filtration (0.22 µm), 10,000xg 30 min, 100,000xg 1 h	Vaccination against coccidiosis using Exo from DCs incubated with Eimeria antigens
del Cacho, E., Gallego, M., Lillehoj, H.S., Quilez, J., Lillehoj, E.P. and Sánchez-Acedo, C.	Tetraspanin-3 regulates protective immunity against Eimeria tenella infection following immunization with dendritic cell-derived exosomes	2013	Avian	Chicken	Vaccine		N	CCM	Exo	UC	no		N		300xg 10 min, filtration (0.22 µm), 10,000xg 30 min, 100,000xg 1 h	Tspan-3 is involved in in tissue distribution, cytokine and Ab production after Exo administration
del Cacho, E., Gallego, M., Lillehoj, H.S., Quilez, J., Lillehoj, E.P. and Sánchez-Acedo, C.	Induction of protective immunity against experimental Eimeria tenella infection using serum exosomes	2016	Avian	Chicken	Vaccine		N	Serum	Exo	Kit + beads	WB	CD80	N			CD80+ Exo stimulate greater immunity against E. tenella
Hong, Y., Lee, J., Vu, T.H., Lee, S., Lillehoj, H.S. and Hong, Y.H.	Immunomodulatory effects of poly(I:C)-stimulated exosomes derived from chicken macrophages	2021	Avian	Chicken	P/P	Immunity	Y	CCM	Exo	Kit	PQ + WB + NTA	CD9	Y	RNA		Exo are involved in immune response of macrophages through NF-kB signalling pathway
Huang, A., Isobe, N. and Yoshimura, Y.	Changes in localization and density of CD63-positive exosome-like substances in the hen oviduct with artificial insemination and their effect on sperm viability	2017	Avian	Chicken	P/P	Reproduction	Y	CCM	Exo	UC	WB	CD63	N		2,000xg 20 min, 10,000xg 30 min, 120,000xg 70 min	Exo are secreted from sperm storage tubules in hen; utero-vaginal juntion tissue derived Exo do not affect sperm viability
Liu, E., Sun, X., Wang, X., Wang, T., Li, W., Tarique, I., Yang, P. and Chen, Q.	In vivo dynamic distribution of multivesicular bodies and exosomes in spleen of DTMUV infected duck	2019	Avian	Duck	P/P	Infectious disease	N	Tissue	Exo	no	no		N			Upregulation of endocytosis pathways 2 h post-infection
Luiz Cordeiro, Cindy Riou, Rustem Uzbekov, and Nadine Gérard	Avian sperm increase in vitro the release of exosomes from SST-enriched organoids	2021	Avian	Chicken	P/P	Reproduction	N	CCM	EV	UC	WB + EM	VCP, HSP90AA1, HSPA8, ANXA2, A4, A5	N		2x 100,000xg 90 min	Sperm storage tubules produce EVs in vitro and this production is regulated by avian sperm
Luiz Cordeiro, Hsiu-Lien Herbie Lin, Anaïs Vitorino Carvalho, Isabelle Grasseau, Rustem Uzbekov and Elisabeth Blesbois	First insights on seminal extracellular vesicles in chickens of contrasted fertility	2021	Avian	Chicken	Biomarker	Reproduction	Y	Repro fluid	EV	UC	WB + EM	HSP90A	N		2x 100,000xg 90 min	Successfully isolation and characterization of EVs from chicken seminal plasma. EV incorporation from sperms vary according to male fertility status
Nath Neerukonda, S., Egan, N.A., Patria, J., Assakhi, I., Tavlarides-Hontz, P., Modla, S., Muñoz, E.R., Hudson, M.B. and Parcells, M.S.	Comparison of exosomes purified via ultracentrifugation (UC) and Total Exosome Isolation (TEI) reagent from the serum of Marek's disease virus (MDV)-vaccinated and tumor-bearing chickens	2019	Avian	Chicken	Biomarker	Infectious disease	N	Serum	Exo	UC	EM + NTA		Y	miRNA	300xg 10 min, 2,000xg 30 min, 12,000xg 45 min, 110,000xg x 1 h	More miRNA in TEI purified Exo and different expression in vaccinated and tumor bearing animals; gga-miR-146 and 21 possibe biomarkers for vaccine-protection and MD tumor respectively
Neerukonda, S.N., Tavlarides-Hontz, P., McCarthy, F., Pendarvis, K. and Parcells, M.S.	Comparison of the transcriptomes and proteomes of serum exosomes from marek's disease virus-vaccinated and protected and lymphoma-bearing chickens	2019	Avian	Chicken	Biomarker	Infectious disease	N	Serum	Exo	Kit	EM + NTA		Y	RNA + proteins		More oncomirs in exo of tumor bearing chickens annd more tumor suppressors in vaccinated animals; mRNA of NDV entire genome in Exo of vaccinated chieckens
O'dowd, K., Emam, M., El Khili, M.R., Emad, A., Ibeagha-Awemu, E.M., Gagnon, C.A. and Barjesteh, N.	Distinct miRNA profile of cellular and extracellular vesicles released from chicken tracheal cells following avian influenza virus infection	2020	Avian	Chicken	Biomarker	Infectious disease	N	CCM	EV	UC	WB + EM	LAMP1, TSG101, GRP94, HRP SC47778	Y	miRNA	300xg 10 min, 2,000xg 20 min, filtration (0.2 µm), 2x 100,000xg 1 h	Differentially expressed miRNA in treated groups: some miRNAs may be good candidates as prophylactic and therapeutic targets for avian influenza virus infection
Phillips, R.A., Kraev, I. and Lange, S.	Protein deimination and extracellular vesicle profiles in antarctic seabirds	2020	Avian	Wandering albatross, grey-headed albatross, black-browed albatross, northern giant petre, southern giant petrl, white-chin petrel, brwon skua, south polar skua)	Biomarker	Other	N	Plasma	EV	UC	WB + EM + NTA	CD63, Flotillin-1	Y	deiminated proteins	4,000xg 30 min, 2x 100,000xg 1 h	EV profile and deiminated proteins identification
Riou, C., Brionne, A., Cordeiro, L., Harichaux, G., Gargaros, A., Labas, V., Gautron, J. and Gérard, N.	Avian uterine fluid proteome: Exosomes and biological processes potentially involved in sperm survival	2020	Avian	Chicken	P/P	Reproduction	N	Repro fluid	EV	UC	EM + WB	ANXA1/2/4/5, VCP, HSP90A, HSPA8, PARK 7, MDH1	Y	proteins	100xg 15 min, 12,000xg 15 min, 100,000xg 90 min	Chicken uterine fluid contains EVs
Wang, Y., Wang, G., Wang, Z., Zhang, H., Zhang, L. and Cheng, Z.	Chicken biliary exosomes enhance CD4+T proliferation and inhibit ALV-J replication in liver	2014	Avian	Chicken	P/P	Infectious disease	Y	Bile	Exo	UC + DG	PQ + LC-MS + EM		Y	proteins	400xg 15 min, 1,100xg 30 min, 2,500xg 45 min, 15,000xg 30 min, filtration (0.22 µm), 100,000xg 2 h, 110,000xg 90 min	Chicken biliary Exo promote proliferation of CD4 and CD8 T cells and inhibit replication of ALV-J
Ye, F., Wang, Y., He, Q., Cui, C., Yu, H., Lu, Y., Zhu, S., Xu, H., Zhao, X., Yin, H., Li, D., Li, H. and Zhu, Q.	Exosomes transmit viral genetic information and immune signals may cause immunosuppression and immune tolerance in ALV-J infected hd11 cells	2020	Avian	Chicken	Biomarker	Infectious disease	N	CCM	Exo	Kit	no		Y	RNA		Exo contain RNAs and proteins involved in viral infections
Zhou, C., Tan, L., Sun, Y., Qiu, X., Meng, C., Liao, Y., Song, C., Weiwei, L., and Ding, C.	Exosomes Carry microRNAs into Neighboring Cells to Promote Diffusive Infection of Newcastle Disease Virus	2019	Avian	Chicken	Biomarkers	Infectious disease	N	CCM	Exo	UC	EM + NTA + WB	NP, CD63, CD9, CD81	Y	miRNA	300xg 10 min, 2000xg 10 min, 10,000xg 30 min, 2x 140,000xg 90 min	Exo of infected cells carry miRNA involved in cytopatic effect and suppression of IFN-beta gene expression
Zhou, D., Xue, J., He, S., Du, X., Zhou, J., Li, C., Huang, L., Nair, V., Yao, Y. and Cheng, Z.	Reticuloendotheliosis virus and avian leukosis virus subgroup J synergistically increase the accumulation of exosomal miRNAs	2018	Avian	Chicken	P/P	Infectious disease	N	CCM	Exo	Kit	EM + WB	CD81, HSP70, GRP78	Y	miRNA		REV and ALV-J sinergically increase Exo miRNAs involved in viral infections
Almiñana, C., Vegas, A.R., Tekin, M., Hassan, M., Uzbekov, R., Fröhlich, T., Bollwein, H. and Bauersachs, S.	Isolation and characterization of equine uterine extracellular vesicles: A comparative methodological study	2021	Large	Horse	Technique	Reproduction	N	Repro fluid	EV + MV	UC; UF + UC; UF + SEC + UC	EM + BCA + WB	CD9, TSG101, ANXA1, FLOT1, HSP70, APOA1, CD81, ALIX, ANXA2, HLA-A	Y	proteins	UC: 100,000xg 90 min	The combination of the cited isolation techniques allows good yield and purity of uterine EVs
Boere, J., van de Lest, C.H., Libregts, S.F., Arkesteijn, G.J., Geerts, W.J., Nolte-'t Hoen, E.N., Malda, J., van Weeren, P.R. and Wauben, M.H.	Synovial fluid pretreatment with hyaluronidase facilitates isolation of CD44+ extracellular vesicles	2016	Large	Horse	Technique		N	SF	EV	UC	WB + FCM + EM	CD9 Annexin 1 thy1	N		10,000xg, 100,000xg, 200,000xg +/- hyaluronidase	EV isolation from SF benefits of hyaluronidase pretreatment prior ultracentrifugation
Boere, J., van de Lest, C.H., de Grauw, J.C., Plomp, S.G., Libregts, S.F., Arkesteijn, G.J., Malda, J., Wauben, M.H. and van Weeren, P.R.	Extracellular vesicles in synovial fluid from juvenile horses: No age-related changes in the quantitative profile	2019	Large	Horse	Biomarkers		N	SF	EV	UC + DG	WB + FCM	CD9, CD43	N		10,000xg, 200,000xg	Differences in EV biomarker profile from synovial fluid of juvenile horses compared to adults
Capomaccio, S., Cappelli, K., Bazzucchi, C., Coletti, M., Gialletti, R., Moriconi, F., Passamonti, F., Pepe, M., Petrini, S., Mecocci, S., Silvestrelli, M. and Pascucci, L.	Equine adipose-derived mesenchymal stromal cells release extracellular vesicles enclosing different subsets of small RNAs	2019	Large	Horse	Technique	Regenerative medicine	N	CCM	EV	UC	EM		Y	RNA	300xg 10 min, 2,000xg 25 min, 100,0000xg 80 min, 100,000xg 1 h	EVs released from adipose derived mesenchymal stromal cells contain RNA involved in many biological processes
Carossino, M., Dini, P., Kalbfleisch, T.S., Loynachan, A.T., Canisso, I.F., Shuck, K.M., Timoney, P.J., Cook, R.F. and Balasuriya, U.B.R.	Downregulation of MicroRNA eca-mir-128 in Seminal Exosomes and Enhanced Expression of CXCL16 in the Stallion Reproductive Tract Are Associated with Long-Term Persistence of Equine Arteritis Virus	2018	Large	Horse	P/P	Infectious disease	N	Repro fluid	Exo	Kit	WB + EM	CD9, CD63, CD81, HSP970, Vimentin, Clareticulin,, MHC-II,	Y	miRNA		Equine arteritis virus persistence in stallion is associated with eca-miR-128 down-regulation and with enhanced CXCL16 expression in the reproductive tract
Da Silveira, J.C., Carnevale, E.M., Winger, Q.A. and Bouma, G.J.	Regulation of ACVR1 and ID2 by cell-secreted exosomes during follicle maturation in the mare	2014	Large	Horse	P/P	Reproduction	N	Repro fluid	Exo	UC + Kit	no		Y	RNA	Protocol of Thery et al., 2006	Exo from follicular fluid contain miRNA involved in follicle maturation
Klymiuk, M.C., Balz, N., Elashry, M.I., Heimann, M., Wenisch, S. and Arnhold, S.	Exosomes isolation and identification from equine mesenchymal stem cells	2019	Large	Horse	Technique	Regenerative medicine	N	CCM	Exo	UC	NTA + WB	CD9, CD90	N		Filtration (0.2 um), 2,000xg 10 min, 10,000xg 30 min, 2x 100,000xg 70 min	UF and UC allow equal EV quality when purified from mesenchymal stem cells
Kornicka-Garbowska, K., Pȩdziwiatr, R., Woźniak, P., Kucharczyk, K. and Marycz, K.	Microvesicles isolated from 5-azacytidine-and-resveratrol-treated mesenchymal stem cells for the treatment of suspensory ligament injury in horse - A case report	2019	Large	Horse	Therapy	Regenerative medicine	N	CCM	MV	UC	No		N		300xg 10 min, 2,000xg 10 min, 10,000xg 30 min	MV are an alternative to stem cells based therapies and could be used for suspensory ligament injury treatment
Lange-Consiglio, A., Lazzari, B., Perrini, C., Pizzi, F., Stella, A., Cremonesi, F. and Capra, E.	MicroRNAs of Equine Amniotic Mesenchymal Cell-derived Microvesicles and Their Involvement in Anti-inflammatory Processes	2018	Large	Horse	Therapy	Regenerative medicine	N	CCM	MV	UC	NTA		Y	miRNA + proteins	2,000xg 20 min, 100,000xg 1 h	MVs derived from amniotic mesenchymal stem cells contain miRNAs involved in immunity
Maredziak, M., Marycz, K., Lewandowski, D., Siudziŉska, A. and Śmieszek, A.	Static magnetic field enhances synthesis and secretion of membrane-derived microvesicles (MVs) rich in VEGF and BMP-2 in equine adipose-derived stromal cells (EqASCs)—a new approach in veterinary regenerative medicine	2015	Large	Horse	Technique	Regenerative medicine	N	CCM	MV	Kit	EM		N			Exposition of cells to magnetic field increase the release of EVs
Marycz, K., Michalak, I., Kocherova, I., Edziak, M.M. and Weiss, C.	The cladophora glomerata enriched by biosorption process in Cr(III) improves viability, and reduces oxidative stress and apoptosis in equine metabolic syndrome derived adipose mesenchymal stromal stem cells (ASCs) and their extracellular vesicles (MV's)	2017	Large	Horse	P/P	Other	N	CCM	MV	UC	no		N		2,000xg 10 min, filtration (0.45 and 0.2 um), 100,000g 30 min, 40,000xg 1 h	The combination of Cladophora glomerata and Cr(III) induce adipose stem cells to shed MVs with anti-apoptotic and anti-inflammatory effects
Perrini, C., Strillacci, M.G., Bagnato, A., Esposti, P., Marini, M.G., Corradetti, B., Bizzaro, D., Idda, A., Ledda, S., Capra, E., Pizzi, F., Lange-Consiglio, A. and Cremonesi, F.	Microvesicles secreted from equine amniotic-derived cells and their potential role in reducing inflammation in endometrial cells in an in-vitro model	2016	Large	Horse	Therapy	Regenerative medicine	Y	CCM	MV	UC	NTA		Y	RNA	2,000xg 20 min, 2x 100,000xg 1 h	MVs secreted by amniotic mesenchymal stem cells reduce apoptosis, increase proliferation and control inflammation
Rout, E.D., Webb, T.L., Laurence, H.M., Long, L. and Olver, C.S.	Transferrin receptor expression in serum exosomes as a marker of regenerative anaemia in the horse	2015	Large	Horse	Biomarkers	Other	N	Serum	Exo	UC + DG	EM		N		800xg 20 min, 100,000xg 90 min, 13,000xg 20 min	Serum Exo express TFR-1
Martinez, C. R., Santangelo, K. S., Olver, C. S.	Variability in the cleavage of exosome-associated transferrin receptor questions the utility of clinically useful transferrin receptor assays for dogs, cats and horses	2020	Large/pets	Horse, dog, cat	Biomarkers	Other	N	Serum	Exo	UC + DG	EM		N		8,000xg 20 min, 100,000xg 90min,13o,000xg 20min	Species and interindividual differences in Exo TfR suggest that sTfR may not be a good biomarker to detect iron deficiency during inflammatory diseases
Aguilera-Rojas, M., Badewien-Rentzsch, B., Plendl, J., Kohn, B. and Einspanier, R.	Exploration of serum- and cell culture-derived exosomes from dogs	2018	Pets	Dog	Technique		N	Serum, CCM	Exo	Kit	EM + NTA		N			It is possible to isolate intact Exo from canine cell culture and serum
An, J.H., Li, Q., Ryu, M.O., Nam, A.R., Bhang, D.H., Jung, Y.C., Song, W.J. and Youn, H.Y.	TSG-6 in extracellular vesicles from canine mesenchymal stem/stromal is a major factor in relieving DSS-induced colitis	2020	Pets	Dog	Therapy	Inflammation	N	CCM	EV	UC	PQ + WB + EM + NTA	CD9, CD63	N		300xg 10 min, 2,000xg 10 min, filtration (0.22 um), 2x 110,000xg 80 min	TSG-6 in EVs of adipose stem cells increases the number of Tregs and macrophage polarization from M1 to M2 in mice colon
Andriessen, A., Bongiovanni, L., Driedonks, T.A., van Liere, E., Seijger, A., Hegeman, C.V., van Nimwegen, S.A., Galac, S., Westendorp, B., Nolte-'t Hoen, E.N. and de Bruin, A.	CDC6: A novel canine tumour biomarker detected in circulating extracellular vesicles	2021	Pets	Dog	Biomarker	Oncology	N	Plasma, CCM	EV	UC + DG + SEC	WB	CD9, calnexin	Y	RNA	200g x 10 min, 500g x 10 min, 10,000xg 30 min, 100,000xg 65 min	Circulating CDC6, a E2F target, could be a promising biomarker to diagnose canine tumors
Asada, H., Tomiyasu, H., Uchikai, T., Ishihara, G., Goto-Koshino, Y., Ohno, K. and Tsujimoto, H.	Comprehensive analysis of miRNA and protein profiles within exosomes derived from canine lymphoid tumour cell lines	2019	Pets	Dog	P/P, biomarker	Oncology	N	CCM	Exo	Kit	PQ + WB + NTA	HSP90B	Y	RNA + proteins		Major proteins and miRNA from 4 canine lymphoid tumor cell lines are similar but there are some differences between vincristine sensitive and vincristine resistant cell lines
Avenick, D., Kidd, L., Istvan, S., Dong, F., Richter, K., Edwards, N., Hisada, Y., Posma, J.J., Massih, C.A. and Mackman, N.	Effects of storage and leukocyte reduction on the concentration and procoagulant activity of extracellular vesicles in canine packed red cells	2021	Pets	Dog	P/P	Other	N	Plasma	EV	no	NO		N			Concentration of EVs from pRBC and their procoagulant activity increase over time. There is donor variability and coagulation of EVs is due to phosphatidylserine and not to tissue factor
Beaumier, A., Robinson, S.R., Robinson, N., Lopez, K.E., Meola, D.M., Barber, L.G., Bulmer, B.J., Calvalido, J., Rush, J.E., Yeri, A., Das, S. and Yang, V.K.	Extracellular vesicular microRNAs as potential biomarker for early detection of doxorubicin-induced cardiotoxicity	2020	Pets	Dog	Biomarker	Other	N	Plasma	EV	SEC	WB + EM	CD9, TSG101	Y	miRNA		4 miRNAs as promising biomarkers for doxorubicin induced cardiotoxicity
de Almeida Monteiro Melo Ferraz, M., Fujihara, M., Nagashima, J.B., Noonan, M.J., Inoue-Murayama, M. and Songsasen, N.	Follicular extracellular vesicles enhance meiotic resumption of domestic cat vitrified oocytes	2020	Pets	Cat	P/P	Reproduction	Y	Repro fluid	EV	Kit	LC-MS/MS + EM + NTA		Y	proteins		EVs from follicular fluid contain proteins involved in the regulation of many physiological pathways and enhance the ability of frozen-thawed oocytes to resume meiosis
Ferraz, M.d.A.M.M., Nagashima, J.B., Noonan, M.J., Crosier, A.E. and Songsasen, N.	Oviductal extracellular vesicles improve post-thaw sperm function in red wolves and cheetahs	2020	Pets	Dog, cat	P/P	Reproduction	N	Repro fluid	EV	Kit	EM + NTA		Y	proteins		EVs from oviductal fluid contain proteins important for sperm function and improve post-thaw motility and acrosome integrity of red wolf and cheetah sperm in vitro
Fish, E.J., Irizarry, K.J., DeInnocentes, P., Ellis, C.J., Prasad, N., Moss, A.G. and Curt Bird, R.	Malignant canine mammary epithelial cells shed exosomes containing differentially expressed microRNA that regulate oncogenic networks	2018	Pets	Dog	Biomarker	Oncology	N	CCM	Exo	UC	WB + EM + DLS	CD9	Y	miRNA	300xg 10 min, 2,000xg 10 min, 10,000xg 30 min, 2x 10 000xg 70 min	Normal canine mammary epithelial cell lines and mammary tumor cell lines have differentially expressed miRNAs
Garnica, T.K., Lesbon, J.C., Ávila, A.C., Rochetti, A.L., Matiz, O.R., Ribeiro, R.C., Zoppa, A., Nishiya, A.T., Costa, M.T., de Nardi, A.B., Argyle, D.J., Strefezzi, R.F., Silveira, J.C. and Fukumasu, H.	Liquid biopsy based on small extracellular vesicles predicts chemotherapy response of canine multicentric lymphomas	2020	Pets	Dog	Biomarker	Oncology	N	Serum	SEVs	UC	EM, WB(CD9), NTAWB + EM + NTA	CD9	Y	miRNA	300xg 10 min, 2,000xg 10 min, filtration (0.2 um), 120,000xg 70 min	Differentially expressed miRNA are present in EVs of dogs with complete response to chemotherapy compared to progressive disease
Ichii, O., Ohta, H., Horino, T., Nakamura, T., Hosotani, M., Mizoguchi, T., Morishita, K., Nakamura, K., Hoshino, Y., Takagi, S., Sasaki, N., Takiguchi, M., Sato, R., Oyamada, K. and Kon, Y.	Urinary exosome-derived microRNAs reflecting the changes of renal function and histopathology in dogs	2017	Pets	Dog	Biomarker	Other	N	Serum	Exo	Kit	WB + EM	CD9, TSG101	Y	miRNA		Urine Exo miRNA correlate to renal dysfunction
Kuwahara, Y., Yoshizaki, K., Nishida, H., Kamishina, H., Maeda, S., Takano, K., Fujita, N., Nishimura, R., Jo, J.I., Tabata, Y. and Akiyoshi, H.	Extracellular Vesicles Derived From Canine Mesenchymal Stromal Cells in Serum Free Culture Medium Have Anti-inflammatory Effect on Microglial Cells	2021	Pets	Dog	Therapy	Inflammation	Y	CCM	EV	UC	PQ + WB + DLS	TSG101	N		2,320xg 15 min, 100,000xg 90 min	EVs reduce the levels of IL-1beta in response to LPS
Lee, K.M., An, J.H., Yang, S.J., Park, S.M., Lee, J.H., Chae, H.K., Song, W.J. and Youn, H.Y.	Influence of canine macrophage-derived extracellular vesicles on apoptosis in canine melanoma and osteosarcoma cell lines	2021	Pets	Dog	Therapy	Oncology	N	CCM	EV	Kit	PQ + WB + EM + DLS	CD63, CD81, beta-actin	Y	RNA		EVs derived from M1-polarized-macrophages have anticancer (induce apoptosis) properties and could be used as immunomodulators
Lee, S.H., Lira-Albarrán, S. and Saadeldin, I.M.	Comprehensive proteomics analysis of in vitro canine oviductal cell-derived extracellular vesicles	2021	Pets	Dog	P/P	Reproduction	N	Repro fluid	EV	Kit	EM + NTA		Y	proteins		Oviductal EVs contain proteins involved in oocyte maturation and embryonic development
Li, D., Luo, H., Ruan, H., Chen, Z., Chen, S. and Wang, B.	Isolation and identification of exosomes from feline plasma , urine and adipose- derived mesenchymal stem cells	2021	Pets	Cat	Technique		N	Plasma, urine, CCM	Exo	UC	WB + FCM + EM	TSG101, CD81, CD63, CD9	N		CCM: 300xg 10 min, 12,000xg 30 min, filtration (0.22 um), 100,000xg 70 min; plasma: 12,000xg 30 min, 50,000xg 70 min, 100,000xg 70 min; urine: 300xg 10 min, 12,000xg 30 min, 50,000xg 70 min, 100,000xg 70 min	Successfull isolation of Exo with UC from feline samples
Narita, M., Nishida, H., Asahina, R., Nakata, K., Yano, H., Ueda, T., Inden, M., Akiyoshi, H., Maeda, S. and Kamishina, H.	Identification of reference genes for microRNAs of extracellular vesicles isolated from plasma samples of healthy dogs by ultracentrifugation, precipitation, and membrane affinity chromatography methods Momoko	2019	Pets	Dog	Biomarker, technique	Other	N	Plasma	EV	UC + Kit + SEC	NTA		Y	miRNA	100,000xg 1h	UC is the most stable method to isolate EVs from canine plasma and miR-103 may be a stable reference gene for normalizing miRNA expression
Narita, M., Nishida, H., Asahina, R., Nakata, K., Yano, H., Dickinson, P.J., Tanaka, T., Akiyoshi, H., Maeda, S. and Kamishina, H.	Expression of micrornas in plasma and in extracellular vesicles derived from plasma for dogs with glioma and dogs with other brain diseases	2020	Pets	Dog	Biomarker	Oncology	N	Plasma	EV	UC	no		Y	miRNA	100,000xg 1 h	miR-15b and miR-342-3p could be non invasive biomakers to differentiate glioma from other intracranial diseases
Park, S.-M., An, J.-H., Lee, J.-H., Kim, K.-B., Chae, H.-K., Oh, Y.-I., Song, W.-J. and Youn, H.-Y.	Extracellular vesicles derived from DFO-preconditioned canine AT-MSCs reprogram macrophages into M2 phase	2021	Pets	Dog	Therapy	Inflammation	N	CCM	EV	Kit	WB + EM + DLS	CD81, CD9	Y	proteins		Deferoxamine preconditioning of MSC affects EVs and macrophage polarization through EVs increasing anti-inflammatory factors
Qi, J., Liu, Q., Reisdorf, R.L., Boroumand, S., Behfar, A., Moran, S.L., Amadio, P.C., Gingery, A. and Zhao, C.	Characterization of a purified exosome product and its effects on canine flexor tenocyte biology	2020	Pets	Dog	Therapy	Regenerative medicine	N	CCM	Exo	Commercial solution	WB + EM + NTA	CD63	N			Commercial Exo solution regulates tenocytes biology, enhance proliferation, increase collagen deposition and attenuate dexamethasone-induced apoptosis
Rowlison, T., Cleland, T.P., Ottinger, M.A. and Comizzoli, P.	Novel Proteomic Profiling of Epididymal Extracellular Vesicles in the Domestic Cat Reveals Proteins Related to Sequential Sperm Maturation with Differences Observed between Normospermic and Teratospermic Individuals	2020	Pets	Cat	P/P	Reproduction	N	Repro fluid	EV	UC	EM		Y	proteins	700xg 10 min, 3,000xg 10 min, 100,000xg 2h	Proteins related to sperm maturation in EVs differ between normospermic and teratospermic individuals
Rowlison, T., Ottinger, M.A. and Comizzoli, P.	Exposure to epididymal extracellular vesicles enhances immature sperm function and sustains vitality of cryopreserved spermatozoa in the domestic cat model	2021	Pets	Cat	P/P, technique	Reproduction	N	Repro fluid	EV	UC	EM		N		700xg 10 min, 3,000xg 10 min, 100,000xg 2h	EV supplementation is useful to keep sperm function and motility during cryopreservaion
Sammarco, A., Finesso, G., Cavicchioli, L., Ferro, S., Caicci, F., Zanetti, R., Sacchetto, R. and Zappulli, V.	Preliminary investigation of extracellular vesicles in mammary cancer of dogs and cats: Identification and characterization	2018	Pets	Dog, cat	Technique	Oncology	N	CCM	EV	UC	WB + EM + NTA	Alix, TSG101	N		300xg 10 min, 2,000xg 10 min, 100,000xg 90 min	Preliminary identification of EVs in a canine and a feline mammary tumor cell line
Šimundìc, M., Švara, T., Štukelj, R., Krek, J. L., Gomba, M., Kralj-Igli, V., Tozon, N.	Concentration of extracellular vesicles isolated from blood relative to the clinical pathological status of dogs with mast cell tumours	2018	Pets	Dog	Biomarker	Other	N	Plasma	EV	UC	FC		N		2x 17,500xg 5 min	More EVs are shed in dogs with tumors but there is no correlation between EV concentration and tumor malignancy
Sowy, S., Rutter, C.R. and Jeffery, U.	Extracellular vesicle concentration and procoagulant activity of canine haemoperitoneum fluid and packed red blood cells	2019	Pets	Dog	P/P	Other	N	Haemoperitoneum fluid	EV	no	NO		N			No evidence that in shed abdominal blood there are more EVs with phosphtidylserine-mediated coagulant activity than in donor packed red blood cell units
Syrjä, P., Palviainen, M., Jokinen, T., Kyöstilä, K., Lohi, H., Roosje, P., Anderegg, L., Leeb, T., Sukura, A. and Eskelinen, E.L.	Altered Basal Autophagy Affects Extracellular Vesicle Release in Cells of Lagotto Romagnolo Dogs With a Variant ATG4D	2020	Pets	Dog	P/P	Other	N	CCM	EV	UC	NTA		Y	proteins	2,500xg 30 min, 110,000xg 90min	More EVs are shed during cells basal condition than during starvation; heat shock proteins and chaperones (substrates of basal autophagy) are present in EVs of the affected cells
Villatoro, A.J., Alcoholado, C., Martín-Astorga, M.C., Fernández, V., Cifuentes, M. and Becerra, J.	Comparative analysis and characterization of soluble factors and exosomes from cultured adipose tissue and bone marrow mesenchymal stem cells in canine species	2019	Pets	Dog	Therapy	Regenerative medicine	N	CCM	Exo	UC	WB + EM	Alix, TSG101, Calnexin	Y	proteins	13,000xg 30 min, 2x 100,000xg 1h	Exo from bon marrow mesenchymal stem cells are secreted in greater quantity and contain more proteins involved in metabolic pocesses and in their regulation
Villatoro, A.J., Alcoholado, C., Martín-Astorga, M.D.C., Rico, G., Fernández, V. and Becerra, J.	Characterization of the secretory profile and exosomes of limbal stem cells in the canine species	2020	Pets	Dog	Therapy	Regenerative medicine	Y	CCM	Exo	UC	WB + EM + DLS	Alix, TSG101, Calnexin	N		13,000xg 30 min, 100,000xg 1h	Exo from limbial stem cells contain proteins involved in different biological processes and do not inhibit cell proliferation
Żmigrodzka, M., Witkowska-Pi&lstrok;aszewicz, O., Rzepecka, A., Cywiŉska, A., Jagielski, D. and Winnicka, A.	Extracellular vesicles in the blood of dogs with cancer—a preliminary study	2019	Pets	Dog	Biomarker	Oncology	N	Plasma	EV	no	NO		N			In blood of dogs with cancer there are more platelet, leukocytes and T-cells-derived EVs compared to healthy dogs
Carregari, V.C., Rosa-Fernandes, L., Baldasso, P., Bydlowski, S.P., Marangoni, S., Larsen, M.R. and Palmisano, G.	Snake Venom Extracellular vesicles (SVEVs) reveal wide molecular and functional proteome diversity	2018	Exotic	Snakes	P/P	Other	Y	Venom	EV	SEC	EM + DLS		Y	proteins		EVs are involved in the cytotoxicity of snake venom
Criscitiello, M.F., Kraev, I., Petersen, L.H. and Lange, S.	Deimination Protein Profiles in Alligator mississippiensis Reveal Plasma and Extracellular Vesicle-Specific Signatures Relating to Immunity, Metabolic Function, and Gene Regulation	2020	Exotic	Alligator	P/P, biomarkers	Immunity	N	Plasma	EV	UC	WB + EM + NTA	CD63, Flot-1	Y	deiminated proteins	4,000xg 30 min, 2x 100,000xg 1 h	EVs isolated from alligator plasma contain unique deiminated proteins involved in the regulation of many biological processes
Tarique, I., Haseeb, A., Bai, X., Li, W., Yang, P., Huang, Y., Yang, S., Xu, M., Zhang, Y., Vistro, W.A., Fazlani, S.A. and Chen, Q.	Cellular Evidence of CD63-Enriched Exosomes and Multivesicular Bodies within the Seminiferous Tubule during the Spermatogenesis of Turtles	2020	Exotic	Chinese Soft shell turtle	P/P	Reproduction	N		Exo	no	no		N			Presence of CD63 positive Exo signal in seminiferous tubules
Vistro, W.A., Huang, Y., Bai, X., Yang, P., Haseeb, A., Chen, H., Liu, Y., Yue, Z., Tarique, I. and Chen, Q.	In Vivo Multivesicular Body and Exosome Secretion in the Intestinal Epithelial Cells of Turtles during Hibernation	2019	Exotic	Chinese Soft shell turtle	P/P	Other	N		Exo	no	no		N			Presence of Exo markers in turtle intestine
Waqas, M.Y., Zhang, Q., Ahmed, N., Yang, P., Xing, G., Akhtar, M., Basit, A., Liu, T., Hong, C., Arshad, M., Rahman, H.M.S.U. and Chen, Q.	Cellular Evidence of Exosomes in the Reproductive Tract of Chinese Soft-Shelled Turtle Pelodiscus sinensis	2017	Exotic	Chinese Soft shell turtle	P/P	Reproduction	N		Exo	no	no		N			Presence of Exo marker in the female soft shell turtle reproductive tract
Almiñana, C., Corbin, E., Tsikis, G., Alcântara-Neto, A.S., Labas, V., Reynaud, K., Galio, L., Uzbekov, R., Garanina, A.S., Druart, X. and Mermillod, P.	Oviduct extracellular vesicles protein content and their role during oviduct–embryo cross-talk	2017	Large	Bovine	P/P	Reproduction	Y	Repro fluid, CCM	EV	UC	WB + EM	HSP70, GRP78	Y	proteins	300xg 15 min, 12,000xg 15 min, 2x 100,000xg 90 min	Differences in protein content and in embryos quality of oviductal EVs produced in vitro or in vivo
Banliat, C., Le Bourhis, D., Bernardi, O., Tomas, D., Labas, V., Salvetti, P., Guyonnet, B., Mermillod, P. and Saint-Dizier, M.	Oviduct fluid extracellular vesicles change the phospholipid composition of bovine embryos developed in vitro	2020	Large	Bovine	P/P	Reproduction	N	Repro fluid	EV	UC	WB + EM		Y	lipids	12,000xg 15 min, 2x 100,000xg 90 min	Exposure of embryos to oviductal EVs changes the phospholipid composition
Bauersachs, S., Mermillod, P. and Almiñana, C.	The oviductal extracellular vesicles' RNA cargo regulates the bovine embryonic transcriptome	2020	Large	Bovine	P/P	Reproduction	N	Repro fluid	EV	UC	no		N		300xg 15 min, 12,000xg 15 min, 2x 100,000xg 90 min	Treatment of bovine embryos with oviductal EVs causes changes in embryonic gene expression
Bridi, A., Andrade, G.M., Collado, M., Sangalli, J.R., Ávila, A.C.F.C.M., Motta, I.G., Silva, J.C.B., Pugliesi, G., Silva, L.A., Meirelles, F.V., Silveira, J.C. and Perecin, F.	Small extracellular vesicles derived from in vivo‐ or in vitro‐produced bovine blastocysts have different miRNAs profiles—Implications for embryo‐maternal recognition	2021	Large	Bovine	P/P	Reproduction	N	eCM	SEVs	UC + Kit	EM + NTA		Y	miRNA	120,000xg 70min	miRNA in SEVs secreted by embryos regulate embryonic development and endometrial pathways and consequently can affect pregnancy
Dissanayake, K., Nõmm, M., Lättekivi, F., Ressaissi, Y., Godakumara, K., Lavrits, A., Midekessa, G., Viil, J., Bæk, R., Jørgensen, M.M., Bhattacharjee, S., Andronowska, A., Salumets, A., Jaakma, Ü. and Fazeli, A.	Individually cultured bovine embryos produce extracellular vesicles that have the potential to be used as non-invasive embryo quality markers	2020	Large	Bovine	Technique	Reproduction	N	CCM	EV	UF + SEC	EM + NTA + EV array		N			Bovine embryos secrete EVs which concentration and size are influenced by embryo quality
Franchi, A., Moreno-Irusta, A., Domínguez, E.M., Adre, A.J. and Giojalas, L.C.	Extracellular vesicles from oviductal isthmus and ampulla stimulate the induced acrosome reaction and signaling events associated with capacitation in bovine spermatozoa	2020	Large	Bovine	P/P	Reproduction	Y	Repro fluid	EV	UC	WB + EM + DLS	CD81, HSP70	N		300xg 20 min, 2,000xg 10 min, 10,000xg 30 min, filtration (0.2 um), 100,000xg 70 min	EVs from female reproductive tract have effects in sperm protein tyrosine phosphorylation and on calcium levels
Gatien, J., Mermillod, P., Tsikis, G., Bernardi, O., Idrissi, S.J., Uzbekov, R., Le Bourhis, D., Salvetti, P., Almiñana, C. and Saint-Dizier, M.	Metabolomic profile of oviductal extracellular vesicles across the estrous cycle in cattle	2019	Large	Bovine	P/P	Reproduction	N	Repro fluid	EV	UC	PQ + WB + EM	CD81, HSP70, Annexin1	Y	metabolites	12,000xg 15 min, 100,000xg 90 min	Metabolites in oviductal EVs are affected by cycle stage
Gebremedhn, S., Gad, A., Aglan, H.S., Laurincik, J., Prochazka, R., Salilew-Wondim, D., Hoelker, M., Schellander, K. and Tesfaye, D.	Extracellular vesicles shuttle protective messages against heat stress in bovine granulosa cells	2020	Large	Bovine	P/P, iomarker	Reproduction	Y	CCM	EV	UC + Kit	EB + EM + NTA	CD63, CYCS	Y	miRNA	2x 120,000xg 70 min	EVs produced by granulosa cells exposed to heat stress carry molecules to recipient cells that can induce cell adaptation to heat stress
Hasan, M.M., Viil, J., Lättekivi, F., Ord, J., Reshi, Q.U.A., Jääger, K., Velthut-Meikas, A., Andronowska, A., Jaakma, Ü., Salumets, A. and Fazeli, A.	Bovine follicular fluid and extracellular vesicles derived from follicular fluid alter the bovine oviductal epithelial cells transcriptome	2020	Large	Bovine	P/P	Reproduction	N	Repro fluid	EV	UF + SEC	PQ + WB + EM + NTA	CD63, ApoA-I	Y	RNA		Follicular fluid derived EVs can induce changes in gene expression of bovine oviductal cells
Johnstone, R.M., Adam, M. and Pan, B.T.	The fate of the transferrin receptor during maturation of sheep reticulocytes in vitro	1984	Large	Sheep	P/P	Other	N	Plasma		NO	EM		N			Vesicles visualization following the externalization of the transferrin receptor
Kusama, K., Nakamura, K., Bai, R., Nagaoka, K., Sakurai, T. and Imakawa, K.	Intrauterine exosomes are required for bovine conceptus implantation	2018	Large	Bovine	P/P	Reproduction	N	Repro fluid	Exo	Kit	WB + EM + NTA	CD63, HSP70A-1	Y	RNA		Uterine flushing fluid derived Exo contain differentially expressed proteins
Lopera-Vasquez, R., Hamdi, M., Maillo, V., Gutierrez-Adan, A., Bermejo-Alvarez, P., Angel Ramirez, M., Yanez-Mo, M. and Rizos, D.	Effect of bovine oviductal extracellular vesicles on embryo development and quality in vitro	2017	Large	Bovine	P/P	Reproduction	N	Repro fluid	EV	UC	WB + EM + NTA	CD9, ERM, TSG101	N		400xg, 10,00xg 1h, 100,000xg 1h	Oviductal fluid Evs can improve the development and the quality of bovine embryos
Mao, L., Liang, P., Li, W., Zhang, S., Liu, M., Yang, L., Li, J., Li, H., Hao, F., Sun, M., Zhang, W., Wang, L., Cai, X. and Luo, X.	Exosomes promote caprine parainfluenza virus type 3 infection by inhibiting autophagy	2020	Large	Goat	P/P, biomarker	Infectious disease	Y	CCM	Exo	UC + beads	PQ + WB + EM + NTA	TSG101, HSP90B1, CD63, HSP70	Y	miRNA	10,000xg 30 min, filtration (0.22 um) 75,000xg 90 min, 100,000xg 90 min	Exo are important in pathogenesis of CPIV3 as they contain miRNAs involved in infections
Mazzarella, R., Bastos, N.M., Bridi, A., del Collado, M., Andrade, G.M., Pinzon, J., Prado, C.M., Silva, L.A., Meirelles, F.V., Pugliesi, G., Perecin, F. and da Silveira, J.C.	Changes in Oviductal Cells and Small Extracellular Vesicles miRNAs in Pregnant Cows	2021	Large	Bovine	P/P, biomarker	Reproduction	N	Repro fluid	SEVs	UC	NTA		Y	miRNA	300xg 10 min, 2,000xg 10 min, 16,500xg 30 min, 2x 119,700xg 70min	Oviductal EVs related miRNAs are differentially expressed in pregnant cows vs non pregnant
Mellisho, E.A., Velásquez, A.E., Nuñez, M.J., Cabezas, J.G., Cueto, J.A., Fader, C., Castro, F.O. and Rodríguez-Álvarez, L.	Identification and characteristics of Extracellular vesicles from bovine blastocysts produced in vitro	2017	Large	Bovine	Biomarker	Reproduction	N	CCM	EV	UC	FCM + EM + NTA	CD63, CD9	N		UC1: 10,000xg 7 min, 30,000xg 30 min, 100,000xg 3 h. UC2: 800xg 10 min, 2,000xg 20 min, 120,000xg 90 min	Embryo secrete different EVs according to their competence
Melo-Baez, B., Wong, Y.S., Aguilera, C.J., Cabezas, J., Mançanares, A.C., Riadi, G., Castro, F.O. and Rodriguez-Alvarez, L.	Micrornas from extracellular vesicles secreted by bovine embryos as early biomarkers of developmental competence	2020	Large	Bovine	P/P, biomarker	Reproduction	N	CCM	EV	UF + UC	FCM + EM + NTA	CD63, CD9, CD81, CD40L	Y	miRNA	700xg 10 min, 2,000xg 10 min, 10,000xg 70 min, 100,000xg overnight	The characteristics of EVs, their concentration and their miRNA cargo vary according to embryo competence
Nakamura, K., Kusama, K., Hori, M. and Imakawa, K.	The effect of bta-miR-26b in intrauterine extracellular vesicles on maternal immune system during the implantation period	2021	Large	Bovine	P/P	Reproduction	N	Repro fluid	EV	Kit	no		Y	miRNA		EVs from uterus contribute to the down-regulation of maternal immune system, allowing conceptus implantation
Pan, B.T. and Johnstone, R.	Selective externalization of the transferrin receptor by sheep reticulocytes in vitro. Response to ligands and inhibitors of endocytosis	1984	Large	Sheep	P/P	Other	N			no	no		N			One of the first pubblications on EVs investigating the externalization of TFR
Pan, B.T., Teng, K., Wu, C., Adam, M. and Johnstone, R.M.	Electron microscopic evidence for externalization of the transferrin receptor in vesicular form in sheep reticulocytes	1985	Large	Sheep	P/P	Other	N	CCM		UC	no		N		90,000xg 1 h	One of the first pubblications on EVs investigating the externalization of TFR
Pavani, K.C., Hendrix, A., Van Den Broeck, W., Couck, L., Szymanska, K., Lin, X., De Koster, J., Van Soom, A. and Leemans, B.	Isolation and characterization of functionally active extracellular vesicles from culture medium conditioned by bovine embryos in vitro	2019	Large	Bovine	P/P	Reproduction	Y	CCM	EV	DG	WB + EM + NTA	CD63, TSG101, Ago-2, Apo-AI	N			EV treatment improves blastocysts rate
Pioltine, E.M., Machado, M.F., da Silveira, J.C., Fontes, P.K., Botigelli, R.C., Quaglio, A.E.V., Costa, C.B. and Nogueira, M.F.	Can extracellular vesicles from bovine ovarian follicular fluid modulate the in-vitro oocyte meiosis progression similarly to the CNP-NPR2 system?	2020	Large	Bovine	P/P	Reproduction	N	Repro fluid	EV	UC	WB + EM	Alix	N		300xg 10 min, 2,000xg 10 min, 16,500xg 30min, 2x 100,000g 70 min	EVs from follicular fluid are involved in CNP-NPR2 system and can modulate meioisis
Qu, P., Qing, S., Liu, R., Qin, H., Wang, W., Qiao, F., Ge, H., Liu, J., Zhang, Y., Cui, W. and Wang, Y.	Effects of embryo-derived exosomes on the development of bovine cloned embryos	2017	Large	Bovine	P/P	Reproduction	N	CCM	Exo	UC	EM		N		300xg 10 min, 2,000xg 10 min, 10,000xg 30 min, 2x 100,000xg 70 min	Exo are important for blastocyst formation and development
da Silveira, J.C., Andrade, G.M., Simas, R.C., Martins-Júnior, H.A., Eberlin, M.N., Smith, L.C., Perecin, F. and Meirelles, F.V.	Lipid profile of extracellular vesicles and their relationship with bovine oocyte developmental competence: New players in intra follicular cell communication	2021	Large	Bovine	P/P, biomarker	Reproduction	N	Repro fluid	Exo + MV	UC	NTA		Y	lipids	300xg 10 min, 2,000xg 10 min, 16,500xg 30 min, filtration (0.2 mm), 2x 119,700g 70 min	EVs from follicular fluid contain lipids that may be used as biomarkers for the developmental ability of oocytes
Sun, Y., Xu, M., Gao, R., Xie, S., Sun, X., He, J., Chen, X., Li, Q., Lu, S., Yang, M., Li, M., Yang, H., Huang, T. and Sun, J.	Identification of differentially expressed miRNAs in serum extracellular vesicles (EVs) of Kazakh sheep at early pregnancy	2021	Large	Sheep	P/P, biomarker	Reproduction	N	Serum	EV	no	no		Y	miRNA		EVs carry miRNA that influence implantation in the early stages of pregnancy
Uzbekova, S., Almiñana, C., Labas, V., Teixeira-Gomes, A.P., Combes-Soia, L., Tsikis, G., Carvalho, A.V., Uzbekov, R. and Singina, G.	Protein Cargo of Extracellular Vesicles From Bovine Follicular Fluid and Analysis of Their Origin From Different Ovarian Cells	2020	Large	Bovine	Biomarker	Reproduction	Y	Repro fluid	EV	UC	PQ + EM		Y	mRNA + proteins	300xg x 15 min, 2,000xg 15 min, 12,000xg 30 min, 2x 100,000xg 90 min	EVs derived from follicular fluid contain proteins which are mainly originated from follicular cells and other cells and are involved in the maintenance of follicular homeostasis
Wang, Y., Wang, H., Wang, X., Zhao, Y., Zhang, Y. and Quan, F.	Extracellular Vesicles of Bovine Small Follicular Fluid Promote Ovarian Cortical Stromal Cell Proliferation and Steroidogenesis	2021	Large	Bovine	P/P	Reproduction	Y	Repro fluid	EV	UC	EB + EM + NTA	TSG101, CD63, GP96			300xg 30 min, 2,000xg 20 min, 12,000xg 45 min, 110,000xg 45 min	EVs from follicular fluid can promote proliferation and synthesis of androstenedione and progesterone in ovarian cortical stromal cells
Zhang, H., Silva, A.C., Zhang, W., Rutigliano, H. and Zhou, A.	Raman Spectroscopy characterization extracellular vesicles from bovine placenta and peripheral blood mononuclear cells	2020	Large	Bovine	Technique	Reproduction	N	CCM	EV	UC	EM + DLS		N		300xg 10 min, 2,000xg 10 min, 10,000xg 30 min, 100,000xg 1 h	Report of the chracteristic peaks for the identification of EVs isolated from peripheral blood mononuclear cells and from trophoblast
Zhao, L., Yang, H., Zhang, R., Tian, H., Cheng, L., Cheng, W. and Zhao, Y.	Screening and identification of microRNAs from plasma-derived extracellular vesicles (EVs) of Dazu black goat (Capra hircus) in early pregnant stages	2021	Large	Goat	P/P, biomarker	Reproduction	N	Plasma	EV	UC	WB + EM + DLS	CD9, CD63	Y	miRNA	500xg 10min, 20,000xg 20 min, filtration (0.22 um), 100,000xg 90 min	EV related miRNA take part to regulatory functions during early pegnancy
Alcântara-Neto, A.S., Schmaltz, L., Caldas, E., Blache, M.C., Mermillod, P. and Almiñana, C.	Porcine oviductal extracellular vesicles interact with gametes and regulate sperm motility and survival	2020	Large	Swine	Biomarker	Reproduction	Y	Repro fluid	EV	UC	BCA		N		﻿100,000xg 90 min at 4°C	Porcine oviductal EVs are able to interact with both spermatozoa and oocytes
Bai, R., Latifi, Z., Kusama, K., Nakamura, K., Shimada, M. and Imakawa, K.	Induction of immune-related gene expression by seminal exosomes in the porcine endometrium	2018	Large	Swine	P/P	Reproduction	N	Repro fluid	Exo	Kit	WB + EM + NTA	HSP70, ATCB	N			Seminal plasma Exo are involved in the immune related gene regulation in the uterus
Barranco, I., Padilla, L., Parrilla, I., Álvarez-Barrientos, A., Pérez-Patiño, C., Peña, F.J., Martínez, E.A., Rodriguez-Martínez, H. and Roca, J.	Extracellular vesicles isolated from porcine seminal plasma exhibit different tetraspanin expression profiles	2019	large	Swine	P/P, technique	Reproduction	N	Repro fluid	EV	UC	FCM + EM + DLS	CD9, CD63, CD81	N		1,500xg 10 min, 10,000xg 30 min, 2x 100,000xg 70 min	New FCM can identify EVs and separate them in two population according to their size
Bidarimath, M., Khalaj, K., Kridli, R.T., Kan, F.W., Koti, M. and Tayade, C.	Extracellular vesicle mediated intercellular communication at the porcine maternal-fetal interface: A new paradigm for conceptus-endometrial cross-talk	2017	large	Swine	P/P	Reproduction	Y	CCM	EV	UC + Kit	WB + EM + NTA	CD63, Calnexin	Y	miRNA + proteins	300xg 10 min, 2,000xg 10 min, 10,000xg 30 min, filtration (0.22 um), 100,000xg 70 min	EVs isolated from porcine trophoectoderm cells and endothelial cells are involved in a bidirectional shuttling
Du, J., Shen, J., Wang, Y., Pan, C., Pang, W., Diao, H. and Dong, W.	Boar seminal plasma exosomes maintain sperm function by infiltrating into the sperm membrane	2016	Large	Swine	P/P	Reproduction	N	Repro fluid	Exo	UC	WB + EM + NTA	CD9, CD63, AWN	N		16,000xg 1 h, filtration (0.2 um), 2x 120,000xg 1h	seminal plasma exo are essential in keeping sperm motility, membrane integrity, antioxidant capacities and inhibition of premature capacitation
Eirin, A., Zhu, X.Y., Puranik, A.S., Woollard, J.R., Tang, H., Dasari, S., Lerman, A., Van Wijnen, A.J. and Lerman, L.O.	Integrated transcriptomic and proteomic analysis of the molecular cargo of extracellular vesicles derived from porcine adipose tissue-derived mesenchymal stem cells	2017	Large	Swine	Therapy	Regenerative medicine	N	CCM	EV	UC	WB + EM + NTA		Y	mRNA + miRNA + proteins	2,000xg, 2x 100,000xg 1h	integrated miRNA, mRNA, and protein expression data of EVs from porcine adipose tissue-derived Mesenchimal stem cells
Grzesiak, M., Popiolek, K. and Knapczyk-Stwora, K.	Extracellular vesicles in follicular fluid of sexually mature gilts' ovarian antral follicles - identification and proteomic analysis	2020	Large	Swine	P/P	Reproduction	N	Repro fluid	EV	Kit	WB + NTA	CD9, CD63	Y	proteins		EVs from ovarian follicles carry proteins involved in building of cell components
Hua, R., Wang, Y., Lian, W., Li, W., Xi, Y., Xue, S., Kang, T. and Lei, M.	Small RNA-seq analysis of extracellular vesicles from porcine uterine flushing fluids during peri-implantation	2021	Large	Swine	P/P, biomarker	Reproduction	N	Repro fluid	Exo	UC	WB + EM	CD9, HSP70, CD63, Calnexin	Y	RNA	2,000xg 30 min, 10,000xg 30 min, filtration (0.22 um), 130,000xg 2 h	EVs from uterine fluid contain miRNAs with potential effectson peri-implantation
Laezer, I., Palma-vera, S.E., Liu, F., Frank, M., Trakooljul, N., Vernunft, A., Schoen, J. and Chen, S.	Dynamic profile of EVs in porcine oviductal fluid during the periovulatory period	2018	Large	Swine	P/P	Reproduction	N	Repro fluid	EV	UC	PQ + WB + EM + NTA		Y	proteins	100,000xg 70 min	EV protein profile together with the quick adaption in EV size and quantity suggest that porcine oviductal EV secretion is under the hormonal influence during the estrus cycle
Luo, J., Fan, Y., Shen, L., Niu, L., Zhao, Y., Jiang, D., Zhu, L., Jiang, A., Tang, Q., Ma, J., Jin, L., Wang, J., Li, X., Zhang, S. and Zhu, L.	The pro-angiogenesis of exosomes derived from umbilical cord blood of intrauterine growth restriction pigs was repressed associated with MiRNAs	2018	Large	Swine	P/P	Reproduction	Y	Blood	Exo	UC	AFM		Y	miRNA	Thery et al.	Exo from umbilical cord blood and their miRNA take part in the regulation of endothelial function
Matsuno, Y., Onuma, A., Fujioka, Y.A., Yasuhara, K., Fujii, W., Naito, K. and Sugiura, K.	Effects of exosome-like vesicles on cumulus expansion in pigs in vitro	2017	Large	Swine	P/P	Reproduction	Y	Repro fluid	Exo	Kit	WB + EM	HSC70, ACTB, CYCS	N			Exo are present in follicular fluid but they do not efficiently induce cumulus expansion in pigs
Matsuno, Y., Kanke, T., Maruyama, N., Fujii, W., Naito, K. and Sugiura, K.	Characterization of mRNA profiles of the exosome-like vesicles in porcine follicular fluid	2019	Large	Swine	P/P	Reproduction	N	Repro fluid	Exo	Kit	WB + EM	HSC70, ACTB, CYCS	Y	mRNA		mRNA in EVs of ovarian follicles suggest that EVs are released from different cell types
Montaner-Tarbes, S., Borrás, F.E., Montoya, M., Fraile, L. and Del Portillo, H.A.	Serum-derived exosomes from non-viremic animals previously exposed to the porcine respiratory and reproductive virus contain antigenic viral proteins	2016	Large	Swine	Vaccine		N	Serum	Exo	SEC	FCM + EM + NTA	CD63, CD81	Y	proteins		Presence of antigenic viral proteins in serum Exo which are also free of virus and could be exploited as a possible vaccine
Montaner-Tarbes, S., Novell, E., Tarancón, V., Borrás, F.E., Montoya, M., Fraile, L. and del Portillo, H.A.	Targeted-pig trial on safety and immunogenicity of serum-derived extracellular vesicles enriched fractions obtained from Porcine Respiratory and Reproductive virus infections	2018	Large	Swine	Vaccine		N	Serum	EV	UC + SEC	FCM + NTA	CD9, CD63, CD81, CD5L	Y	proteins	100,000xg 2 h	EVs as a novel vaccine strategy against PRRSV
Montaner-Tarbes, S., Pujo, M., Jabbar, T., Hawes, P., Chapman, D., Portillo, H.D., Fraile, L., Sánchez-Cordón, P.J., Dixon, L. and Montoya, M.	Serum-derived extracellular vesicles from African swine fever virus-infected pigs selectively recruit viral and porcine proteins	2019	Large	Swine	P/P, biomarker	Infectious disease	N	Serum	EV	SEC	FCM + EM	CD63, CD81, CD5, CD163	Y	Proteins		EVs of infected African Swine virus pigs carry viral proteins
Pedrosa, A.C., Torres, M.A., Alkmin, D.V., Pinzon, J.E., Martins, S.M.M., da Silveira, J.C. and Andrade, A.F.	Spermatozoa and seminal plasma small extracellular vesicles miRNAs as biomarkers of boar semen cryotolerance	2021	Large	Swine	Biomarker	Reproduction	N	Repro fluid	EV	UC	WB + NTA	ALIX, alfa-tubulin	Y	miRNA	16,500xg 30 min, filtration (0.2 um), 2x 119,000xg 70 min	EV related miRNA are related to sperm cryotolerance
Zhang, J., Luo, H., Xiong, Z., Wan, K., Liao, Q. and He, H.	High-throughput sequencing reveals biofluid exosomal miRNAs associated with immunity in pigs	2020	Large	Swine	P/P	Immunity	N	Plasma, repro fluid, bile, urine	Exo	UC	AFM		Y	miRNA	2,000xg 30 min, 12,000xg 30 min, 110,000xg 2h	Porcine biofluid derived EVs contain miRNAs crucial for immune system regulation
Zhou, C., Cai, G., Meng, F., Xu, Z., He, Y., Hu, Q., Zheng, E., Huang, S., Xu, Z., Gu, T., Hu, B., Wu, Z. and Hong, L.	Deep-Sequencing Identification of MicroRNA Biomarkers in Serum Exosomes for Early Pig Pregnancy	2020	Large	Swine	Biomarker	Reproduction	N	Serum	Exo	UC	PQ + WB + EM + NTA	CD9, CD63	Y	miRNA	2,000xg 20 min, 11,000xg 30 min, filtration (0.22 um), 2x 110,000xg 2h	Two serum miRNA could be used potentially as biomarkers for early pregnancy
Bowden, T.J., Kraev, I. and Lange, S.	Extracellular vesicles and post-translational protein deimination signatures in haemolymph of the American lobster (Homarus americanus)	2020	Aquatic	American lobster	P/P	Immunity	N	Hemolymph	EV	UC	WB + EM + NTA	CD63, Flot-0	Y	deiminated proteins	filtration (0.22 um), 4,000xg 30 min, 2x 100,000xg 1 h	In EVs there are deiminated proteins relevant for American lobster immunity and metabolism
Bowden, T.J., Kraev, I. and Lange, S.	Post-translational protein deimination signatures and extracellular vesicles (EVs) in the Atlantic horseshoe crab (Limulus polyphemus)	2020	Aquatic	Horseshoe crab	P/P	Immunity	N	Hemolymph	EV	UC	WB + EM + NTA	CD63, Flot-1	Y	deiminated proteins	filtration (0.22 um), 4,000xg 30 min, 2x 100,000xg 1 h	In EVs there are deiminated proteins relevant for horseshoe crab immunity and metabolism
Criscitiello, M.F., Kraev, I. and Lange, S.	Deiminated proteins in extracellular vesicles and plasma of nurse shark (Ginglymostoma cirratum) - Novel insights into shark immunity	2019	Aquatic	Nurse shark	P/P	Immunity	N	Plasma	EV	UC	WB + EM + NTA	CD63, Flot-1	Y	deiminated proteins	filtration (0.22 um), 4,000xg 30 min, 2x 100,000xg 1 h	EVs carry post-translational modified key immune proteins
Criscitiello, M.F., Kraev, I. and Lange, S.	Deiminated proteins in extracellular vesicles and serum of llama (Lama glama)—Novel insights into camelid immunity	2020	Wild	Llama	P/P	Immunity	N	Serum	EV	UC	WB + EM + NTA	CD63, Flot-1	Y	deiminated proteins	filtration (0.22 um), 4,000xg 30 min, 2x 100,000xg 1 h	EVs carry post-translational modified key immune and metabolic proteins
Magnadóttir, B., Kraev, I., Guðmundsdóttir, S., Dodds, A.W. and Lange, S.	Extracellular vesicles from cod (Gadus morhua L.) mucus contain innate immune factors and deiminated protein cargo	2019	Aquatic	Cod	P/P	Immunity, Inflammation	N	Mucus	EV	UC	WB + EM + NTA	CD63, Flot-1	Y	proteins	4,000xg 30 min, 2x 100,000xg 1 h, filtration (0.22 um)	EVs carry deiminated proteins, complement component C3 and C-reactive proteins
Magnadóttir, B., Uysal-Onganer, P., Kraev, I., Svansson, V., Skírnisson, K. and Lange, S.	Deiminated proteins and extracellular vesicles as novel biomarkers in pinnipeds: Grey seal (Halichoerus gryptus) and harbour seal (Phoca vitulina)	2020	Aquatic	Grey seal, Harbour seal	P/P, biomarkers	Immunity	N	Serum	EV	UC	WB + EM + NTA	CD63, Flot-1	Y	deiminated proteins + miRNA	filtration (0.22 um), 4,000xg 30 min, 2x 100,000xg 1 h	EVs carry deiminated proteins critical for immune and metabolic functions and miRNA involved in immunity, inflammation and hypoxia, which expression varies between the two species
Magnadóttir, B., Uysal-Onganer, P., Kraev, I., Svansson, V., Hayes, P. and Lange, S.	Deiminated proteins and extracellular vesicles - Novel serum biomarkers in whales and orca	2020	Aquatic	minke whale, fin whale, humpback whale, Cuvier's beaked whale, orca	P/P, biomarkers	Immunity, other	N	Serum	EV	UC	WB + EM + NTA	CD63, Flot-1	Y	deiminated proteins + miRNA	filtration (0.22 um), 4,000xg 30 min, 2x 100,000xg 1 h	EVs contain deiminated proteins and selected key inflammatory and metabolic miRNA
Pamenter, M.E., Uysal-Onganer, P., Huynh, K.W., Kraev, I. and Lange, S.	Post-translational deimination of immunological and metabolic protein markers in plasma and extracellular vesicles of naked mole-rat (Heterocephalus glaber)	2019	Rodents	Naked Mole-Rat	P/P	Immunity	N	Plasma	EV	UC	WB + EM + NTA	CD63, Flot-1	Y	deiminated proteins + miRNA	filtration (0.22 um), 4,000xg 30 min, 2x 100,000xg 1 h	Identification of post-translational deimination of critical immunological and metabolic markers in Evs
Rast, J.P., D'Alessio, S., Kraev, I. and Lange, S.	Post-translational protein deimination signatures in sea lamprey (Petromyzon marinus) plasma and plasma-extracellular vesicles	2021	Aquatic	Lamprey	P/P	Immunity	N	Plasma	EV	UC	EM + NTA		Y	deiminated proteins	4,000xg 30 min, 2x 100,000xg 1h	In EVs there are targets of deimination relevant for immunity and metabolism
Wang, M., Liu, M., Wang, B., Jiang, K., Jia, Z., Wang, L. and Wang, L.	Transcriptomic analysis of exosomal shuttle mRNA in Pacific oyster Crassostrea gigas during bacterial stimulation	2018	Aquatic	Oyster	P/P, biomarkers	Infectious disease	N	Hemolymph	Exo	Kit	EM		Y	mRNA		Exo carry differentially expressed genes, especially immune related, during bacterial infection
Yang, H., Li, X., Ji, J., Yuan, C., Gao, X., Zhang, Y., Lu, C., Li, F. and Zhang, X.	Changes of microRNAs expression profiles from red swamp crayfish (Procambarus clarkia) hemolymph exosomes in response to WSSV infection	2019	Aquatic	Crayfish	P/P, biomarkers	Infectious disease	N	Hemolymph	Exo	UC	WB + EM + NTA	CD63, Calnexin, Hsp90, Hsp70	Y	miRNA	1,000xg 10 min, 2,400xg 30 min, 12,000xg 30 min, filtration (0.45 and 0.22 um), 100,000xg 90 min, centrifugation 100,000xg 90 min with sucrose cushion, 100,000xg 90 min	Exo carry miRNA up or downregulated in response to WSSV infection
Agrawal, A.K., Aqil, F., Jeyabalan, J., Spencer, W.A., Beck, J., Gachuki, B.W., Alhakeem, S.S., Oben, K., Munagala, R., Bondada, S. and Gupta, R.C.	Milk-derived exosomes for oral delivery of paclitaxel	2017	Large	Bovine	Therapy	Oncology	Y	Milk	Exo	UC	DLS		N		135,000xg 90 min	Human lung cancer xenografts in mice; paclitaxel loaded Exo
Aguilar-Lozano, A., Baier, S., Grove, R., Shu, J., Giraud, D., Leiferman, A., Mercer, K.E., Cui, J., Badger, T.M., Adamec, J., Andres, A. and Zempleni, J.	Concentrations of purine metabolites are elevated in fluids from adults and infants and in livers from mice fed diets depleted of bovine milk exosomes and their RNA cargos	2018	Large	Bovine	P/P	Nutrition	Y	Milk	Exo	NO	NO		N			Determination of purine metabolites concentration after milk Exo-RNA depleted versus non-depleted diets administration
Aqil, F., Munagala, R., Jeyabalan, J., Agrawal, A.K., Kyakulaga, A.H., Wilcher, S.A. and Gupta, R.C.	Milk exosomes - Natural nanoparticles for siRNA delivery	2019	Large	Bovine	Therapy	Gene therapy	Y	Milk	Exo	UC	no		N		﻿100,000×g 60 min. Centrifugation of the upper third supernatant at 135,000×g 90 min	Bovine milk Exo for siRNA delivery. Loaded siRNA against specific genes including VEGF, EGFR, AKT, MAPK, and KRAS
Arntz, O.J., Pieters, B.C., Oliveira, M.C., Broeren, M.G., Bennink, M.B., De Vries, M., Van Lent, P.L., Koenders, M.I., Van den Berg, W.B., Van der Kraan, P.M. and Van de Loo, F.A.	Oral administration of bovine milk derived extracellular vesicles attenuates arthritis in two mouse models	2015	Large	Bovine	Therapy	Inflammation	Y	Milk	EV	UC	EM + DLS		Y	RNA	3,000×g 15 min, 12,000×g 1 h, 35,000×g 1 h, 70,000×g 1 h, filtration and ﻿110,000×g 90 min	﻿Oral delivery of bovine milk EVs ameliorates experimental arthritis
Badawy, A.A., El-Magd, M.A. and AlSadrah, S.A.	Therapeutic Effect of Camel Milk and Its Exosomes on MCF7 Cells In Vitro and In Vivo	2018	Large	Camel	Therapy	Oncology	Y	Milk	Exo	UC	WB + EM	CD63, CD81	N		﻿5,000×g 15 min, 13,000×g 30 min, 2x 100,000×g 90 min	Aanticancer potential of camel milk and its exosomes on MCF7 breast cancer cells (in vitro and in vivo)
Baier, S.R., Nguyen, C., Xie, F., Wood, J.R. and Zempleni, J.	MicroRNAs are absorbed in biologically meaningful amounts from nutritionally relevant doses of cow milk and affect gene expression in peripheral blood mononuclear cells, HEK-293 kidney cell cultures, and mouse livers	2014	Large	Bovine	Therapy	Gene therapy	Y	Milk	Exo	UC + DG			Y	RNA	5,000xg 30 min, 12,000xg 1 h, 35,000xg 1 h, 70,000xg 1 h, 100,000xg 1 h	﻿Humans absorb biologically meaningful amounts of miRNAs from nutritionally relevant doses of milk. Milk-borne miRNAs regulate human gene expression
Benmoussa, A., Lee, C.H.C., Laffont, B., Savard, P., Laugier, J., Boilard, E., Gilbert, C., Fliss, I. and Provost, P.	Commercial dairy cow milk micrornas resist digestion under simulated gastrointestinal tract conditions	2016	Large	Bovine	Technique		N	Milk	EV	UC	PQ + WB + LC-MS/MS		N		35,000xg 2 h, 70,000xg 1 h, 100,000xg 1 h	﻿New subset of milk EVs that pellet at 12,000xg and 35,000xg
Benmoussa, A., Ly, S., Shan, S.T., Laugier, J., Boilard, E., Gilbert, C. and Provost, P.	A subset of extracellular vesicles carries the bulk of microRNAs in commercial dairy cow's milk	2017	Large	Bovine	Technique		N	Milk	EV	UC + DG	PQ + WB + LC-MS/MS + FCM + EM + DLS		Y	miRNA	12,000xg 1 h, 35,000xg 1 h, 70,000xg 1 h, 100,000xg 1 h	Specific miRNA enrichement in low speed pellet
Benmoussa, A., Gotti, C., Bourassa, S., Gilbert, C. and Provost, P.	Identification of protein markers for extracellular vesicle (EV) subsets in cow's milk	2019	Large	Bovine	Technique		N	Milk	EV	UC	LC-MS/MS		Y	proteins	35,000xg 2 h, 70,000xg 1 h, 100,000xg 1 h	Specific protein enrichment in low speed pellet
Benmoussa, A., Laugier, J., Beauparlant, C.J., Lambert, M., Droit, A. and Provost, P.	Complexity of the microRNA transcriptome of cow milk and milk-derived extracellular vesicles isolated via differential ultracentrifugation	2020	Large	Bovine	Technique		Y	Milk	EV	UC	no		Y	smallRNA	12,000×g 2 h, 35,000×g 2 h, 70,000×g 1 h, 100,000×g 1 h	Specific miRNA cargo in bovine milk EV subset and functional transfer to HeLa recipient cells
Benmoussa, A., Michel, S., Gilbert, C. and Provost, P.	Isolating Multiple Extracellular Vesicles Subsets, Including Exosomes and Membrane Vesicles, from Bovine Milk Using Sodium Citrate and Differential Ultracentrifugation	2020	Large	Bovine	Technique		Y	Milk	EV	UC + DG	EM + DLS		Y	RNA + proteins	35,000xg 2 h, 70,000xg 1 h, 100,000xg 1 8 h	EV subset and effect on mouse model of gastrointestinal disease
Betker, J.L., Angle, B.M., Graner, M.W. and Anchordoquy, T.J.	The Potential of Exosomes From Cow Milk for Oral Delivery	2019	Large	Bovine	Therapy	Oncology	Y	Milk	Exo	UC	WB + EM + DLS		N		13,000xg 30 min, 100,000xg 60 min, 135,000xg 90 min	Gastrointestinal absorption and tumor accumulation of Exo in mouse model
Blans, K., Hansen, M.S., Sørensen, L.V., Hvam, M.L., Howard, K.A., Möller, A., Wiking, L., Larsen, L.B. and Rasmussen, J.T.	Pellet-free isolation of human and bovine milk extracellular vesicles by size-exclusion chromatography	2017	Large	Bovine	Technique		N	Milk	EV	SEC	PQ + WB + EM + NTA	CD9, CD63, CD81	Y	RNA		EVs can be isolated from human and bovine milk without ultracentrifugation
Brown, B.A., Zeng, X., Todd, A.R., Barnes, L.F., Winstone, J.M., Trinidad, J.C., Novotny, M.V., Jarrold, M.F. and Clemmer, D.E.	Charge Detection Mass Spectrometry Measurements of Exosomes and other Extracellular Particles Enriched from Bovine Milk	2020	Large	Bovine	Technique		N	Milk	EV	UC	EM + CDMS		N		210,000×g 70 min	6 EV subset mass and charge measurements
Cai, M., He, H., Jia, X., Chen, S., Wang, J., Shi, Y., Liu, B., Xiao, W. and Lai, S.	Genome-wide microRNA profiling of bovine milk-derived exosomes infected with Staphylococcus aureus	2018	Large	Bovine	P/P	Inflammation	N	Milk	Exo	UC	WB + EM + NTA		Y	miRNA	10,000xg 30 min, 100,000xg 60 min, 150,000xg 90 min	miRNA sequencing in bovine with mastitis versus healthy bovine
Carobolante, G., Mantaj, J., Ferrari, E. and Vllasaliu, D.	Cow milk and intestinal epithelial cell-derived extracellular vesicles as systems for enhancing oral drug delivery	2020	Large	Bovine	Therapy		Y	Milk	EV	Kit	PQ + NTA + DLS		N			Curcumin loaded EV uptkae in intestinal model; CACO-2 is higher for epitehlial EVs than milk EVs but still present for both
Chen, T., Xi, Q.Y., Ye, R.S., Cheng, X., Qi, Q.E., Wang, S.B., Shu, G., Wang, L.N., Zhu, X.T., Jiang, Q.Y. and Zhang, Y.L.	Exploration of microRNAs in porcine milk exosomes	2014	Large	Swine	P/P		N	Milk	Exo	UC	EM		Y	miRNA	2,000xg 30 min, 12,000xg 30 min, 110,000xg 2 h	Porcine milk Exo contain miRNA involved in immunity and possibly transferred from sow to piglets
Chen, T., Xie, M.Y., Sun, J.J., Ye, R.S., Cheng, X., Sun, R.P., Wei, L.M., Li, M., Lin, D.L., Jiang, Q.Y., Xi, Q.Y. and Zhang, Y.L.	Porcine milk-derived exosomes promote proliferation of intestinal epithelial cells	2016	Large	Swine	P/P	Other	Y	Milk	Exo	UC	PQ		Y	RNA	2,000xg 30 min, 12,000xg 30 min, 110,000xg 2 h	Effect of Exo on intestinal proliferation in vitro and in vivo in mice
Chen, T., Xi, Q.Y., Sun, J.J., Ye, R.S., Cheng, X., Sun, R.P., Wang, S.B., Shu, G., Wang, L.N., Zhu, X.T., Jiang, Q.Y. and Zhang, Y.L.	Revelation of mRNAs and proteins in porcine milk exosomes by transcriptomic and proteomic analysis	2017	Large	Swine	P/P	Other	N	Milk	EV	UC	WB + LC-MS/MS		Y	mRNA + proteins	2000 12000 110,000 g for 2 h	Characterization of porcine EV proteins and mRNA from milk
Chen, W., Wang, R., Li, D., Zuo, C., Wen, P., Liu, H., Chen, Y., Fujita, M., Wu, Z. and Yang, G.	Comprehensive Analysis of the Glycome and Glycoproteome of Bovine Milk-Derived Exosomes	2020	Large	Bovine	P/P	Other	N	Milk	Exo	UC	EM + DLS		Y	proteins	2001 12000 110,000 g for 2 h	Characterization and distribution of glycans and glycoproteins in Exo
Chen, Z., Xie, Y., Luo, J., Chen, T., Xi, Q., Zhang, Y. and Sun, J.	Milk exosome-derived miRNAs from water buffalo are implicated in immune response and metabolism process	2020	Large	Bufalo	P/P	Other	N	MIlk	Exo	UC	NO		Y	miRNA	2,000xg 30 min, 12,000xg 30 min, 80,000xg 1 h, 120,000xg 90 min	Exo miRNA from milk are conserved among different species
Colitti, M., Sgorlon, S., Licastro, D. and Stefanon, B.	Differential expression of miRNAs in milk exosomes of cows subjected to group relocation	2019	Large	Bovine	P/P	Stress	N	Milk	Exo	Kit	EM		Y	miRNA		Differential miRNA expression after stress response in bovine milk
Del Pozo-Acebo, L., de las Hazas, M.C.L., Tomé-Carneiro, J., Gil-Cabrerizo, P., San-Cristobal, R., Busto, R., García-Ruiz, A. and Dávalos, A.	Bovine milk-derived exosomes as a drug delivery vehicle for mirna-based therapy	2021	Large	Bovine	Therapy		Y	Milk	Exo	UC + SEC	WB	Hsp90, CD63, TSG101, calnexin	N		13,000xg 30 min, 35,000xg 1 h, 100,000xg 105 min compared to the same protocol with 2x 100,000xg 105 min	Bovine milk derived Exo are a cost effective source to be used in RNA-based therapies
Ferreira, R.F., Blees, T., Shakeri, F., Buness, A., Sylvester, M., Savoini, G., Agazzi, A., Mrljak, V. and Sauerwein, H.	Comparative proteome profiling in exosomes derived from porcine colostrum versus mature milk reveals distinct functional proteomes	2021	Large	Swine	Technique		N	Milk	Exo	UC + SEC	EB + NTA		Y	proteins	4,000xg 30 min, 12,000xg 30 min, 100,000xg 1 h, 150,000xg 2 h	Milk Exo regulation of immunity and growth of the newborn
Fonseka, P., Kang, T., Chee, S., Chitti, S.V., Sanwlani, R., Ang, C.S. and Mathivanan, S.	Temporal Quantitative Proteomics Analysis of Neuroblastoma Cells Treated with Bovine Milk-Derived Extracellular Vesicles Highlights the Anti-Proliferative Properties of Milk-Derived Extracellular Vesicles	2021	Large	Bovine	Therapy	Oncology	Y	Milk	EV	UC	WB + EM + NTA		N		5,000xg 30 min, 12,000xg 1 h, 350,000xg 1 h, 70,000xg 1h, 100,000xg 1 h	Neuroblastoma cells treated with bovine milk EVs show antirpoliferative activity and increased sensitivity to doxorubicin
Gao, H.N., Guo, H.Y., Zhang, H., Xie, X.L., Wen, P.C. and Ren, F.Z.	Yak-milk-derived exosomes promote proliferation of intestinal epithelial cells in an hypoxic environment	2019	Large	Yak	Therapy	Other	Y	Milk	EV	UC	WB + FCM + EM + DLS	TSG101, CD63, Hsp70	N		8,000xg 30 min, 13,200xg 1 h, 120,000xg 90 min	Intestinal cell survival to hypoxia after administration of EVs from yak milk versus bovine
Gao, H.N., Ren, F.Z., Wen, P.C., Xie, L.X., Wang, R., Yang, Z.N. and Li, Y.X.	Yak milk–derived exosomal microRNAs regulate intestinal epithelial cells on proliferation in hypoxic environment	2021	Large	Yak	Therapy	Other	Y	Milk	EV	UC	WB + FCM + EM + DLS	TSG101, CD63, Hsp70	Y	miRNA	8,000xg 30 min, 13,200xg 1 h, 120,000xg 90 min	Intestinal cell survival to hypoxia after administration of EVs from yak milk versus bovine
Gao, H.N., Hu, H., Wen, P.C., Lian, S., Xie, X.L., Song, H.L., Yang, Z.N. and Ren, F.Z.	Yak milk–derived exosome alleviates lipopolysaccharide-induced intestinal inflammation by inhibiting PI3K/AKT/C3 pathway activation	2021	Large	Yak	Therapy	Inflammation	Y	Milk	EV	UC	WB + FCM + EM + DLS	TSG101 CD63 Hsp70	Y	proteins	8,000xg 30 min, 13,200xg 1 h, 120,000xg 90 min	Effect on intestinal cell barrier function of the administration of EVs from yak milk versus bovine
Go, G., Jeon, J., Lee, G., Lee, J.H. and Lee, S.H.	Bovine milk extracellular vesicles induce the proliferation and differentiation of osteoblasts and promote osteogenesis in rats	2021	Large	Bovine	Therapy	Other	Y	Milk	EV	UC	WB + EM + NTA		N		2,000xg 10 min, 10,000xg 40 min, 35,000xg 1 h, 100,000xg 1 h	Bovine milk EVs promote the proliferation of human osteogenic Saos‐ 2 cells in vitro by increasing the expression of cell cycle‐related proteins and in vivo in mice
Golan-Gerstl, R., Elbaum Shiff, Y., Moshayoff, V., Schecter, D., Leshkowitz, D. and Reif, S.	Characterization and biological function of milk-derived miRNAs	2017	Large	Bovine human goat	Therapy	Oncology	Y	MIlk	EV	Kit	WB		Y	miRNA		Human and mammalian milk (skim and fat) contain known advantageous miRNAs in Exo and in the fat layer affecting cancer cells miRNA expression
Grossen, P., Portmann, M., Koller, E., Duschmalé, M., Minz, T., Sewing, S., Pandya, N.J., van Geijtenbeek, S.K., Ducret, A., Kusznir, E.A., Huber, S., Berrera, M., Lauer, M.E., Ringler, P., Nordbo, B., Jensen, M.L., Sladojevich, F., Jagasia, R., Alex, R., Gamboni, R. and Keller, M.	Evaluation of bovine milk extracellular vesicles for the delivery of locked nucleic acid antisense oligonucleotides	2021	Large	Bovine	Therapy	Oncology	Y	Milk	EV	UC + DG	WB + EM + NTA		Y	proteins + lipids	13,000xg 30 min, 100,000xg 1 h, 135,000xg 90 min	EVs shuttle locked nucleic acid-modified antisense oligonucleotides (LNA ASOs) into the systemic circulation after oral administration in mice
Gu, Y., Li, M., Wang, T., Liang, Y., Zhong, Z., Wang, X., Zhou, Q., Chen, L., Lang, Q., He, Z., Chen, X., Gong, J., Gao, X., Li, X. and Lv, X.	Lactation-related microRNA expression profiles of porcine breast milk exosomes	2012	Large	Swine	Therapy	Immunity	Y	Milk	Exo	Kir	AFM		Y	miRNA		Exo miRNAs are actively delivered into recipient cells and regulate target gene expression and recipient cell function. Presence of immune-related miRNAs
Hansen, M.S., Gadegaard, I.S., Arnspang, E.C., Blans, K., Nejsum, L.N. and Rasmussen, J.T.	Specific and non-invasive fluorescent labelling of extracellular vesicles for evaluation of intracellular processing by intestinal epithelial cells	2020	Large	Bovine	Therapy		Y	Milk	EV	SEC	PQ + WB		N			EVs labelled with fluorophore-conjugated lactadherin are uptaken by intestinal epithelial Caco-2 cell line in a dose- and time-dependent manner. EVs are taken up via general endocytotic mechanisms
Hata, T., Murakami, K., Nakatani, H., Yamamoto, Y., Matsuda, T. and Aoki, N.	Isolation of bovine milk-derived microvesicles carrying mRNAs and microRNAs	2010	Large	Bovine	Technique		N	MIlk	EV	DG	EM		Y	miRNA		Isolation of EV miRNA and of sEVs content
Herwijnen, M.J., Driedonks, T.A., Snoek, B.L., Kroon, A.M., Kleinjan, M., Jorritsma, R., Pieterse, C.M., Hoen, E.N. and Wauben, M.H.	Abundantly Present miRNAs in Milk-Derived Extracellular Vesicles Are Conserved Between Mammals	2018	Large	Human, swine	Technique		N	Milk	EV	UC + DG	NO		Y	miRNA	3,000×g, 5,000×g, 10,000×g	Overlap in the top 20 most abundant miRNAs. Several miRNAs are shared between species (e.g., let-7 family members let-7a, let-7b, let-7f, and miR-148a) and are implicated in immune-related functions, regulation of cell growth and signal transduction
Ibrahim, H.M., Mohammed-Geba, K., Tawfic, A.A. and El-Magd, M.A.	Camel milk exosomes modulate cyclophosphamide-induced oxidative stress and immuno-toxicity in rats	2019	Large	Camelids	Therapy	Oncology	Y	Milk	Exo	UC	TEM		Y	RNA	2x 100,000xg	Co-administration of camel milk Exo can normalize the antioxidant status and most of the biochemical and immunological parameters in mice after treat with cyclophosphamide
Izumi, H., Tsuda, M., Sato, Y., Kosaka, N., Ochiya, T., Iwamoto, H., Namba, K. and Takeda, Y.	Bovine milk exosomes contain microRNA and mRNA and are taken up by human macrophages	2015	Large	Bovine	P/P	Other	Y	Milk	Exo	UC	PQ		Y	mRNA + miRNA	2x 100,000xg	Flow cytometry and fluorescent microscopy reveal that bovine milk Exo are incorporated into differentiated THP-1 human cells
Kirchner, B., Buschmann, D., Paul, V. and Pfaffl, M.W.	Postprandial transfer of colostral extracellular vesicles and their protein and miRNA cargo in neonatal calves	2020	Large	Bovine	P/P	Nutrition	Y	Milk, blood	EV	UC + DG	WB + EM + NTA		Y	RNA	Blood: 12,000xg, 100,000xg 2h; milk: 12,000xg, 35,000xg 1 h, 70,000xg 1 h, 100,000xg 1 h	Selective uptake of membrane-associated protein cargo but not of luminal miRNAs from colostral EVs into the circulation of neonatal calves
Komine-Aizawa, S., Ito, S., Aizawa, S., Namiki, T. and Hayakawa, S.	Cow milk exosomes activate NK cells and γδT cells in human PBMCs in vitro	2020	Large	Bovine	P/P	Immunology	Y	Milk	EV	UC	PQ		Y	proteins	1,200xg 10 min, 16,500xg 30 min, filtration (0,22 um), 100,000xg 90 min	Milk Exo alone do not induce interferon-c production by human NK cells or gdT cells, while simultaneous stimulation with milk Exo, IL-2 and IL-12 can enhance the production
Lee, B.H., Chen, B.R., Huang, C.T. and Lin, C.H.	The immune activity of pt-peptide derived from anti-lipopolysaccharide factor of the swimming crab portunus trituberculatus is enhanced when encapsulated in milk-derived extracellular vesicles	2019	Large	Bovine, Crab	P/P	Immunology	Y	Milk	EV	UC	EM + NTA		N		3,000xg 15 min, 12,000xg 1 h, 35,000xg 1 h, 70,000xg 1 h, 100,000xg 1 h	Milk-derived EVs efficaciously deliver the PT-peptide into human monocytes and elevate immune activity
Leiferman, A., Shu, J., Grove, R., Cui, J., Adamec, J. and Zempleni, J.	A diet defined by its content of bovine milk exosomes and their RNA cargos has moderate effects on gene expression, amino acid profiles and grip strength in skeletal muscle in C57BL/6 mice	2018	Large	Bovine	P/P	Nutrition	Y	MIlk	Exo	Commercial solution	NO		N			mRNAs differentially expressed in skeletal muscle from female and male mice respectively fed with Exo RNA depleted and Exo RNA rich diets. Modest effect in skeletal muscle consistent with accumulation of bovine milk Exo and cargo in other tissues
Li, B., Hock, A., Wu, R.Y., Minich, A., Botts, S.R., Lee, C., Antounians, L., Miyake, H., Koike, Y., Chen, Y., Zani, A., Sherman, P.M. and Pierro, A.	Bovine milk-derived exosomes enhance goblet cell activity and prevent the development of experimental necrotizing enterocolitis	2019	Large	Bovine	P/P	Inflammation	Y	Milk	Exo	UC	WB + EM + NTA		N		2,000xg 10 min, 12,000xg 40 min, 100,000x g 2 h	Exo administration to mouse pups with necrotizing enterocolitis have preventive effect and positively modify protein synthesis in colonic human cells in vitro
Li, D., Yao, S., Zhou, Z., Shi, J., Huang, Z. and Wu, Z.	Hyaluronan decoration of milk exosomes directs tumor-specific delivery of doxorubicin	2020	Large	Bovine	Therapy	Oncology	Y	Milk	Exo	UC	EM + DLS		N		as https://doi.org/10.1080/03639045.2018. 1539743.	Nanocarrier Exo hyaluonan decorated and loaded with doxorubicin can selectively deliver doxorubicin into cells with overexpressed CD44 and trigger tumor cells death in vitro
Lin, D., Chen, T., Xie, M., Li, M., Zeng, B., Sun, R., Zhu, Y., Ye, D., Wu, J., Sun, J., Xi, Q., Jiang, Q. and Zhang, Y.	Oral Administration of Bovine and Porcine Milk Exosome Alter miRNAs Profiles in Piglet Serum	2020	Large	Bovine, swine	Therapy	Other	Y	Milk	Exo	UC	no		N		110,000xg 2 h	Milk miRNAs can be absorbed in vivo and in vitro.
Luo, S., Sun, X., Huang, M., Ma, Q., Du, L. and Cui, Y.	Enhanced Neuroprotective Effects of Epicatechin Gallate Encapsulated by Bovine Milk-Derived Exosomes against Parkinson's Disease through Antiapoptosis and Antimitophagy	2021	Large	Bovine	Therapy	Other	Y	Milk	Exo	UC	WB + EM + DLS		N		12,000xg 30 min, 36,000xg 30min, 80,000xg 1 h, filtration (0.22 um), 100,000xg 3 h, 100,000xg 70 min	Exo-based delivery of epicatechin gallate to examine its neuroprotective effect on Parkinson's disease
Ma, J., Wang, C., Long, K., Zhang, H., Zhang, J., Jin, L., Tang, Q., Jiang, A., Wang, X., Tian, S., Chen, L., He, D., Li, D., Huang, S., Jiang, Z. and Li, M.	Exosomal microRNAs in giant panda (Ailuropoda melanoleuca) breast milk: Potential maternal regulators for the development of newborn cubs	2017	Wild	Panda	Biomarker	Other	N	Milk	Exo	UC	WB + AFM		Y	miRNA	2,500xg 10 min, 12,000xg 30 min, 120,000xg 4 h	Expression characteristics of Exo miRNAs in giant panda breast milk during distinct lactation periods
Ma, Y., Feng, S., Wang, X., Qazi, I.H., Long, K., Luo, Y., Li, G., Ning, C., Wang, Y., Hu, S., Xiao, J., Li, X., Lan, D., Hu, Y., Tang, Q., Ma, J., Jin, L., Jiang, A. and Li, M.	Exploration of exosomal microRNA expression profiles in pigeon 'Milk' during the lactation period 06 Biological Sciences 0601 Biochemistry and Cell Biology	2018	Birds	Pigeon	Biomarker	Other	N	Milk	Exo	UC	WB + AFM		Y	miRNA	2,000xg 30 min, 12,000xg 45 min, filtration (0.22 um), 160,000xg 90 min	Expression profile of Exo miRNAs in pigeon milk
Ma, S., Tong, C., Ibeagha-Awemu, E.M. and Zhao, X.	Identification and characterization of differentially expressed exosomal microRNAs in bovine milk infected with Staphylococcus aureus	2019	Large	Bovine	Biomarker	Infectious disease	N	Milk	Exo	UC	FCM + EM + DLS		Y	miRNA	5,000xg 1 h, 12,000xg 1 h, 35,000xg 1 h, 70,000xg 1 h, 135,000xg 90 min, filtration (0.22 um), 150,000xg 90 min, filtration (0.22 um)	Characterization of miRNA expression profiles in Exo from normal vs Staphilococcus aureus infected milk
Maghraby, M.K., Li, B., Chi, L., Ling, C., Benmoussa, A., Provost, P., Postmus, A.C., Abdi, A., Pierro, A., Bourdon, C. and Bandsma, R.H.	Extracellular vesicles isolated from milk can improve gut barrier dysfunction induced by malnutrition	2021	Large	Bovine	P/P	Nutrition	Y	Milk	EV	UC + DG	PQ + WB + FCM + EM + NTA		N		100,000xg 13 h	Examination of EV efficacy in improving malnutrition-induced atrophy of intestinal mucosa and barrier dysfunction
Manca, S., Upadhyaya, B., Mutai, E., Desaulniers, A.T., Cederberg, R.A., White, B.R. and Zempleni, J.	Milk exosomes are bioavailable and distinct microRNA cargos have unique tissue distribution patterns	2018	Large	Bovine, swine	Biomarker	Other	N	Milk	Exo	UC	WB + EM + NTA		Y	miRNA	120,000xg 90 min	Bioavailability and distribution of dietary milk Exo
Marsh, S.R., Pridham, K.J., Jourdan, J. and Gourdie, R.G.	Novel Protocols for Scalable Production of High Quality Purified Small Extracellular Vesicles from Bovine Milk	2021	Large	Bovine	Technique		N	Milk	SEVs	UC + TFF	WB + EM + NTA		N		5,000xg 30 min, 14,500xg 1 h, 22,600xg 1 h, filtration, 70,000xg 1 h, 100,000xg 1 h, 130,000xg 2 h,	Present methods for isolation do not efficiently separate EVs from milk proteins resulting in undesired contamination for clinical-grade therapeutic
Mecocci, S., Gevi, F., Pietrucci, D., Cavinato, L., Luly, F.R., Pascucci, L., Petrini, S., Ascenzioni, F., Zolla, L., Chillemi, G. and Cappelli, K.	Anti-inflammatory potential of cow, donkey and goat milk extracellular vesicles as revealed by metabolomic profile	2020	Large	Bovine, donkey, goat	Therapy	Inflammation	N	Milk	EV	UC	WB + EM		Y	metabolites	3,000xg 10 min, 5,000xg 30 min, 10,000xg 1 h, 35,000xg 1 h, 70,000xg 1 h	Metabolites in milk EVs could have immunomodulating effects
Mellisho, E.A., Briones, M.A., Velásquez, A.E., Cabezas, J. and Castro, F.O.	Extracellular vesicles secreted during blastulation show viability of bovine embryos	2019	Large	Bovine	P/P	Reproduction	N	CCM	EVs	UC	FCM + EM + NTA		Y	miRNA	700xg 10 min, 2,500xg 20 min	Testing if the carachteristics of EV secreted during blastulation are related to embryo viability
Meng, Y., Eirin, A., Zhu, X.Y., O'Brien, D.R., Lerman, A., Van Wijnen, A.J. and Lerman, L.O.	The metabolic syndrome modifies the mRNA expression profile of extracellular vesicles derived from porcine mesenchymal stem cells	2018	Large	Swine	Biomarker	Other	N	CCM	EV	UC	WB		Y	mRNA	2,000xg 20 min, 2x 100,000xg 1 h	mRNA cargo of EVs from msenchymal stromal cells collected from pigs fed with low/high-calory diet
Modepalli, V., Kumar, A., Hinds, L.A., Sharp, J.A., Nicholas, K.R. and Lefevre, C.	Differential temporal expression of milk miRNA during the lactation cycle of the marsupial tammar wallaby (Macropus eugenii)	2014	Large	Tammar wallaby	Biomarker	Other	N	Milk	Exo	UF + UC	EM		Y	miRNA	5,000xg 10 min, 17,000xg 30 min, 50,000xg 60 min, filtration (0.4 and 0.2 μm)	identification of small RNAs in marsupial milk, mother blood, and neonate blood during lactation
Munagala, R., Aqil, F., Jeyabalan, J. and Gupta, R.C.	Bovine milk-derived exosomes for drug delivery	2016	Large	Bovine	Therapy	Oncology	Y	Milk	Exo	UC + DG	PQ + WB + EM + NTA + DLS + AFM		Y	mRNAs + miRNAs	13,000×g 30 min, 100,000×g 60 min, 135,000×g 90, filtration (0.22 μm)	Suitability of bovine milk as a potentially scalable source of Exo that could serve as a drug delivery vehicle
Munagala, R., Aqil, F., Jeyabalan, J., Agrawal, A.K., Mudd, A.M., Kyakulaga, A.H., Singh, I.P., Vadhanam, M.V. and Gupta, R.C.	Exosomal formulation of anthocyanidins against multiple cancer types	2017	Large	Bovine	Therapy	Oncology	Y	Milk	Exo	UC	PQ + AFM		N		13,000xg 30 min, 100,000xg 60 min, 135,000xg 90 min	Investigation if Exo formulation of Anthos can enhance therapeutic efficacy compared with free Anthos against multiple cancer cell lines
Oliveira, M.C., Pieters, B.C., Guimarães, P.B., Duffles, L.F., Heredia, J.E., Silveira, A.L., Oliveira, A.C., Teixeira, M.M., Ferreira, A.V., Silva, T.A., van de Loo, F.A. and Macari, S.	Bovine Milk Extracellular Vesicles Are Osteoprotective by Increasing Osteocyte Numbers and Targeting RANKL/OPG System in Experimental Models of Bone Loss	2020	Large	Bovine	P/P, therapy	Regenerative medicine	Y	Milk	EV	UC	yes, but results are not shown		N		70,000xg 1 h, filtration, 110,000×g 90 min	Evaluation of the impact of orally administered mEVs on the dynamics of bone loss in mice
Özdemir, S.	Identification and comparison of exosomal microRNAs in the milk and colostrum of two different cow breeds	2020	Large	Bovine	P/P, technique	Other	N	Milk	Exo	UC	no		Y	miRNA	5,000xg 30 min, 12.000xg 1 h, 35,000xg 1 h, 70,000xg 1 h, 100,000xg 1 h	Identification and characterization of miRNAs in milk and colostrum Exo of 2 cow breeds
Parry, H.A., Brooks Mobley, C., Mumford, P.W., Romero, M.A., Haun, C.T., Zhang, Y., Roberson, P.A., Zempleni, J., Ferrando, A.A., Vechetti, I.J., McCarthy, J.J., Young, K.C., Roberts, M.D. and Kavazis, A.N.	Bovine milk extracellular vesicles (EVs) modification elicits skeletal muscle growth in rats	2019	Large	Bovine	P/P	Other	Y	Milk	EV	NO	WB + NTA	HSP70, CD82	Y	miRNA		Determination of the potential role of bovine milk-derived EVs in affecting biomarkers of skeletal muscle physiology in maturing rats
Pieters, B.C., J.Arntz, O., Bennink, M.B., Broeren, M.G., Van Caam, A.P., Koenders, M.I., Van Lent, P.L., Van Den Berg, W.B., De Vries, M., Van Der Kraan, P.M. and Van De Loo, F.A.	Commercial cow milk contains physically stable extracellular vesicles expressing immunoregulatory TGF-β	2015	Large	Bovine	P/P	Other	Y	Milk	EV	UC + Kit	PQ + EM + NTA		Y	mRNA + miRNA	3,000xg 15 min, 12,000xg 1 h, 35,000xg 1 h, 70,000xg 1 h, filtration (0.2μm)	Commercial milk contain EVs which remain intact in the gastrointestinal tract and could exert immunoregulatory effects
Rahman, M.M., Shimizu, K., Yamauchi, M., Takase, H., Ugawa, S., Okada, A. and Inoshima, Y.	Acidification effects on isolation of extracellular vesicles from bovine milk	2019	Large	Bovine	Technique		N	Milk	EV	UC	PQ + WB + EM + TRPS		N		12,000×g 1 h, 35,000×g 1 h, 75,000×g 3 h, filtration (1.0, 0.45, 0.2-μm)	Effects of acidification on EV isolation and purification from milk
Reif, S., Elbaum-Shiff, Y., Koroukhov, N., Shilo, I., Musseri, M. and Golan-Gerstl, R.	Cow and human milk-derived exosomes ameliorate colitis in dss murine model	2020	Large, human	Bovine, human	Therapy	Inflammation	Y	Milk	Exo	UC	WB + EM + NTA + DLS		Y	miRNA	Human milk: 6,500×g 30 min, 12,000×g 1 h, filtration (0.45, 0.22 μm), 135,000×g 90 min. Cow milk: filtration, 70,000×g 30 min, 135,000×g 90 min	Milk-derived Exo exert an anti-inflammatory effect in a colitis mouse model
Reinhardt, T.A., Lippolis, J.D., Nonnecke, B.J. and Sacco, R.E.	Bovine milk exosome proteome	2012	Large	Bovine	P/P	Other	N	Milk	Exo	UC + DG	EM		Y	proteins	10,000xg 15 min, 100,000×g 1 h, 200,000×g 2 h, 200,000×g 1 h	Characterization of the protein composition of milk Exo; providing new information on milk protein composition and the potential physiological significance of Exo in mammary physiology
Reinhardt, T.A., Sacco, R.E., Nonnecke, B.J. and Lippolis, J.D.	Bovine milk proteome: Quantitative changes in normal milk exosomes, milk fat globule membranes and whey proteomes resulting from Staphylococcus aureus mastitis	2013	Large	Bovine	P/P	Infectious diseases	N	Milk	Exo	UC + DG	WB + EM	VCP, HSP90A, HSPA8, MDH1, PARK7, ANXA2, ANXA5, ANXA1, ANXA4, BPIFB3/OCX36, OC‐16	N		milk centrifuged at 10,000 g for 15 min.; 10,000 ×g for 15 min. This washing step was repeated 3 times or until the supernatant was clear; 150,000 ×g at 4 °C for 60 min.	Proteomic analysis and characterization of milk-derived Exo during Stafilococcus mastitis
Radha M., Farrukh Aqil F., Jeyabalan J., and Gupta R. C.	Bovine milk-derived exosomes for drug delivery Radha	2016	Large	Bovine	Therapy	Oncology	Y	Milk	Exo	UC + DG	EM + AFM + NTA		Y	RNA	135,000×g 90 min	Development of a biocompatible, Exo-based drug delivery technology
Ross, M., Atalla, H., Karrow, N. and Mallard, B.A.	The bioactivity of colostrum and milk exosomes of high, average, and low immune responder cows on human intestinal epithelial cells	2021	Large	Bovine	P/P		Y	Milk	Exo	UC	WB	CD9, CD63, CD81, Hsp70	N		5,000×g 30 min, 12,000×g 1 h, 35,000xg 1 h, 70,000xg 1 h, 100,000×g 1 h	Study of the bioactivity of colostrum and milk Exo isolated form 3 different groups of immune responder cows on human intestinal epithelial cells
Samuel, M., Chisanga, D., Liem, M., Keerthikumar, S., Anand, S., Ang, C.S., Adda, C.G., Versteegen, E., Jois, M. and Mathivanan, S.	Bovine milk-derived exosomes from colostrum are enriched with proteins implicated in immune response and growth	2017	Large	Bovine	P/P	Immunity	Y	Milk	Exo	UC+ DG	WB + EM + NTA	Alix, TSG101	Y	proteins	5,000xg 30min, 12,000xg 1 h, 35,000xg 1 h, 70,000xg 1 h, 100,000xg	Protein characterization of bovine milk-derived Exo
Santos, G., Bottino, M.P., Santos, A.P., Simões, L.M., Souza, J.C., Ferreira, M.B., da Silveira, J.C., Ávila, A.C., Bride, A. and Sales, J.N.	Subclinical mastitis interferes with ovulation, oocyte and granulosa cell quality in dairy cows	2018	Large	Bovine	P/P	Reproduction	N	Repro fluid	Exo	UC	NTA		N		300xg 10 min, 2,000xg 10 min, 10,000xg, 30 min, 100,000xg 70 min	Evaluation of the effect of mastitis by somatic cell count 27 on follicular growth, ovulation, oocytes and cumulus cells quality and on the concentration and size of Exo in follicular fluid of dairy cows
Sedykh, S.E., Purvinish, L.V., Monogarov, A.S., Burkova, E.E., Grigor'eva, A.E., Bulgakov, D.V., Dmitrenok, P.S., Vlassov, V.V., Ryabchikova, E.I. and Nevinsky, G.A.	Purified horse milk exosomes contain an unpredictable small number of major proteins	2017		Horse	P/P	Other	N	Milk	Exo	UF + UC	EM		Y	proteins	105xg 40 min, 2x 12,000 rpm 40 min, 3x 30,000 rpm	Description of morphology and protein content of major horse milk Exo
Somiya, M., Yoshioka, Y. and Ochiya, T.	Biocompatibility of highly purified bovine milk-derived extracellular vesicles	2018	Large	Bovine	Therapy, technique		Y	Milk	EV	AA/UC	PQ +WB + EM + NTA	CD81, Rab5B, TSG101	Y	proteins	13,000xg 30 min, 100,000xg 1 h, 130,000xg 1h	Development of a method to isolate milk-derived EVs well tolerated in vivo and that may be useful for the drug-delivery application
Stremmel, W., Weiskirchen, R. and Melnik, B.C.	Milk Exosomes Prevent Intestinal Inflammation in a Genetic Mouse Model of Ulcerative Colitis: A Pilot Experiment	2020	Large	Bovine	Therapy	Inflammation	Y	Milk	Exo	UC	WB	CD9, ADAM10	N		2,000xg 30 min, 12,000xg 45 min, 110,000xg 2 h, filtration (0.22-μm), 2x 110,000xg 70 min	Milk exosomes have cytoprotective/anti-inflammatory activity in a genetic mouse model of ulcerative colitis.
Sun, J., Aswath, K., Schroeder, S.G., Lippolis, J.D., Reinhardt, T.A. and Sonstegard, T.S.	MicroRNA expression profiles of bovine milk exosomes in response to Staphylococcus aureus infection	2015	Large	Bovine	P/P	Inflammation, infectious diseases	N	Milk	Exo	DG + UF	no		Y	mRNA + miRNA	not shown	Staphylococcus aureus infection changes the MicroRNA expression profiles of bovine milk exosomes
Sun, Y., Wang, C., Sun, X. and Guo, M.	Comparative Proteomics of Whey and Milk Fat Globule Membrane Proteins of Guanzhong Goat and Holstein Cow Mature Milk	2019	Large	Bovine, goat	P/P	Other	N	Milk	Exo	no	no		N			By the analysis of proteins, Guanzhong goat and Holstein cow milk were different in varieties of whey proteins and MFGM proteins and their functions and pathways
Sun, J., Xiong, J., Yao, L., Chen, T., Luo, J., Xi, Q. and Zhang, Y.	The effect of dietary ginseng polysaccharide supplementation on porcine milk-derived esRNAs involved in the host immune responses	2019	Large	Swine	P/P	Nutrition	N	Milk	Exo	UC	no		Y	miRNA	2,000×g 30 min, 12,000×g 30 min, 110,000×g 2 h	Evaluation of the effect of dietary ginseng polysaccharide supplementation on porcine milk‐derived esRNAs involved in the host immune responses
Sun, Y., Wang, C., Sun, X., Jiang, S. and Guo, M.	Characterization of the milk fat globule membrane proteome in colostrum and mature milk of Xinong Saanen goats	2020	Large	Goat	P/P	Other	N	Milk	Exo	NO	no		N			Characterization of the milk fat globule membrane proteome in colostrum and mature milk of Xinong Saanen goats
Tao, H., Xu, H., Zuo, L., Li, C., Qiao, G., Guo, M., Zheng, L., Leitgeb, M. and Lin, X.	Exosomes-coated bcl-2 siRNA inhibits the growth of digestive system tumors both in vitro and in vivo	2020	Large	Bovine	Therapy	Oncology	Y	Milk	Exo	UC	PQ + WB + EM + DLS	CD9, CD81, TSG101, CD63, ALIX	N		13,000×g 30 min, 100,000 ×g 1 h, 135,000×g 90 min, filtration (0.22 μm)	Investigation of the effects of Exo-coated bcl-2 siRNA, that is able of inhibiting the growth of digestive system tumors in vitro and in vivo
Tara M. Nordgren1, 3, Art J. Heires1, Janos Zempleni4, Benjamin J. Swanson5, Christopher Wichman6, and Debra J. Romberger1, 2.	Bovine milk-derived extracellular vesicles enhance inflammation and promote M1 polarization following agricultural dust exposure in mice	2019	Large	Bovine	P/P	Inflammation	Y	Milk	EV	UC	NTA		N		3,000xg 15 min, 12,000xg, 35,000xg, 48,000xg 90 min	The study suggests a role for dietary milk EVs in the modulation of lung inflammation in response to organic dust in a mouse model and a role in promoting acrophage phenotype M1 polarization
Tong, L., Hao, H., Zhang, X., Zhang, Z., Lv, Y., Zhang, L. and Yi, H.	Oral Administration of Bovine Milk-Derived Extracellular Vesicles Alters the Gut Microbiota and Enhances Intestinal Immunity in Mice	2020	Large	Bovine	P/P	Nutrition	Y	Milk	Exo	UC	WB + FCM + EM + NTA	WB: TSG101, Alix, CD9, CD81, Calnexin, H3; FCM: CD9	Y	proteins	16,500xg 30 min, 100,000xg 1 h, 135,000xg 1 h, 135,000xg 1 h	Genes with critical importance for intestinal barrier function and immune regulation are modified in mice by oral administration milk derived-EVs
Tong, L., Hao, H., Zhang, Z., Lv, Y., Liang, X., Liu, Q., Liu, T., Gong, P., Zhang, L., Cao, F., Pastorin, G., Lee, C.N., Chen, X., Wang, J.-W. and Yi, H.	Milk-derived extracellular vesicles alleviate ulcerative colitis by regulating the gut immunity and reshaping the gut microbiota	2021	Large	Bovine	Therapy	Inflammation	Y	Milk	EV	UC	WB + FCM + EM + NTA		N		16,500xg 30 min, 100,000xg 1 h, 135,000xg 90 min, 135,000xg 1 h	Genes with critical importance for FoxP3-mediated immune tolerance, intestinal barrier function and immune regulation are modified in mice by oral administration of milk derived-EVs, which also result in the changes of the relative uptake and tolerance of food composition of gut microbiome
Vaswani, K., Koh, Y.Q., Almughlliq, F.B., Peiris, H.N. and Mitchell, M.D.	A method for the isolation and enrichment of purified bovine milk exosomes	2017	Large	Bovine	Technique		N	Milk	Exo	SEC	PQ + WB + EM + NTA	FLOT-1, TSG-10	Y	proteins	3,000xg 15 min, 12,000xg 1h, 35,000xg 1 h, 70,000xg 1 h filtration (0.22μm), 100,000xg 2 h	New method combining UC and SEC for enriched milk-derived Exo
Vaswani, K., Mitchell, M.D., Holland, O.J., Qin Koh, Y., Hill, R.J., Harb, T., Davies, P.S. and Peiris, H.	A Method for the Isolation of Exosomes from Human and Bovine Milk	2019	Large/human	Bovine, human	Technique		N	Milk	Exo	UC+SEC	WB + EM + NTA	FLOT-1	Y	proteins	3000xg, 12,000xg, filtration (0.2 μm), 100,000xg	Exo enrichment method, previously published for bovine milk, is suitable for use on human milk
Villatoro, A.J., Martín-Astorga, M.d.C., Alcoholado, C. and Becerra, J.	Canine colostrum exosomes: characterization and influence on the canine mesenchymal stem cell secretory profile and fibroblast anti-oxidative capacity	2020	Pets	Dog	P/P	Other	Y	Milk	Exo	UC	PQ + WB + EM + DLS	ALIX, TSG101, Hsp70and, Actin	Y	proteins	13.000xg 30 min, 100, 000xg 1 h, 3x 135,000xg 90 min	Colostrum-derived EVs have an effects on mesenchymal stem cells and fibroblasts
Wang, L., Wang, X., Shi, Z., Shen, L., Zhang, J. and Zhang, J.	Bovine milk exosomes attenuate the alteration of purine metabolism and energy status in IEC-6 cells induced by hydrogen peroxide	2021	Large	Bovine	P/P	Stress	Y	Milk	Exo	UC	PQ + WB + EM + NTA	CD63, CD9	N		12,000xg 30 min, 30,000×g 1 h, 75,000×g 1 h, 120,000×g 90 min	Bovine milk Exo can attenuate purine nucleotide catabolism and improve energy status in oxidatively stressed intestinal epithelial cells and exert protective effects against oxidative stress
Wang, L., Shi, Z., Wang, X., Mu, S., Xu, X., Shen, L. and Li, P.	Protective effects of bovine milk exosomes against oxidative stress in IEC-6 cells	2021	Large	Bovine	P/P	Stress	Y	Milk	Exo	UC	WB + EM + DLS	CD63, CD9	N		12,000×g 30 min, 30,000×g, 75,000×g 1 h, 120,000×g 90 min	Bovine milk Exo exert protective effects against oxidative stress in intestinal epithelial cells
Warren, M.R., Zhang, C., Vedadghavami, A., Bokvist, K., Dhal, P.K. and Bajpayee, A.G.	Milk exosomes with enhanced mucus penetrability for oral delivery of siRNA	2021	Large	Bovine	Therapy	Oncology	Y	Milk	Exo	UC+SEC	WB + PQ + EM	TSG101, Flot1, Alix	Y	proteins	3,000xg 15 min, 12,000xg 1 h, 35,000xg 1 h, 70,000xg 1 h, filtration (0.22), 100,000xg 2 h	High-purity bovine milk Exo with tunable surface properties as a new class of naturally derived drug delivery systems, which can be used to successfully encapsulate siRNA for oral delivery to silence intracellular gene targets
Wolf, T., Baier, S.R. and Zempleni, J.	The Intestinal Transport of Bovine Milk Exosomes Is Mediated by Endocytosis in Human Colon Carcinoma Caco-2 Cells and Rat Small Intestinal IEC-6 Cells1-4	2015	Large	Bovine	P/P	Oncology	Y	Milk	Exo	UC	WB + EM	CD63, H3	N		13,200xg 30 min, 100,000xg 1 h, 120,000xg 90 min	The uptake of bovine milk Exo is mediated by endocytosis and depends on cell and Exo surface glycoproteins in human and rat intestinal cells
Xie, M.Y., Hou, L.J., Sun, J.J., Zeng, B., Xi, Q.Y., Luo, J.Y., Chen, T. and Zhang, Y.L.	Porcine Milk Exosome MiRNAs Attenuate LPS-Induced Apoptosis through Inhibiting TLR4/NF-κB and p53 Pathways in Intestinal Epithelial Cells	2019	Large	Swine	P/P	Inflammation	Y	Milk	Exo	UC	EM		N		2,000xg 30 min, 12,000xg 30 min, 110,000xg 2 h, filtration (0.22 μm)	Protective role of milk Exo-derived miRNA on epithelial intestinal cells
Xie, M.Y., Chen, T., Xi, Q.Y., Hou, L.J., Luo, J.Y., Zeng, B., Li, M., Sun, J.J. and Zhang, Y.L.	Porcine milk exosome miRNAs protect intestinal epithelial cells against deoxynivalenol-induced damage	2020	Large	Swine	P/P	Inflammation	N	Milk	Exo	UC	PQ + EM		N		2,000×g 30 min, 12,000×g 30, 3 x 110,000×g 2 h, filtration (0.22 μm)	Porcine milk Exo protect intestinal epithelial cells against DON-induced damage by regulating cell proliferation. iRNA-enriched Exo to feed or food could be used as a novel preventative measure for necrotizing enterocolitis
Yamada, T., Inoshima, Y., Matsuda, T. and Ishiguro, N.	Comparison of methods for isolating exosomes from bovine milk	2012	Large	Bovine	Technique		N	Milk	Exo	UC + DG; UC + kit; kit	WB	MFG-E8, CD9	N		5,000×g 30 min, 12,000×g 1 h, 35,000×g 1 h, 70,000×g 3 h, filtration (10, 0.45, 0.22-µm)	The highest yield of Exo is achieved using UC with ExoQuick precipitation, whereas higher quality Exo isolation with intact morphological structures by UC with DG
Yamada, T., Shigemura, H., Ishiguro, N. and Inoshima, Y.	Cell Infectivity in Relation to Bovine Leukemia Virus gp51 and p24 in Bovine Milk Exosomes	2013	Large	Bovine	P/P	Infectious disease (virus)	Y	Milk, CCM	Exo	UC+ DG + beads	WB + EM	MFG-E8, Flot-1	N		5,000xg 30 min, at 4°C; 12,000xg 1 h, 35,000xg 1 h, 70,000xg 3 h, filtration (10.0, 0.45, 0.22-mm), 100,000xg 1 h	Absence of infectivity of Exo to cells in vitro. However BLV proteins are released with milk Exo and could be transferred into recipient cells of calves via milk Exo as an alternative route not requiring virus infection
Yamauchi, M., Shimizu, K., Rahman, M., Ishikawa, H., Takase, H., Ugawa, S., Okada, A. and Inoshima, Y.	Efficient method for isolation of exosomes from raw bovine milk	2019	Large	Bovine	Technique		N	Milk	Exo	UC + kit, UC + SEC; UC + DG; IP + kit; IP + SEC; IP + DG	WB + EM	MFG-8	N		2,000xg 20 min, 12,000xg 1 h, 35,000xg 1 h, 70,000xg 3 h, filtration (1.0, 0.45, 0.2 um)	Establishment of a method for removing caseins by isoelectric precipitation to facilitate efficient isolation of Exo from raw bovine milk
Yang, M., Song, D., Cao, X., Wu, R., Liu, B., Ye, W., Wu, J. and Yue, X.	Comparative proteomic analysis of milk-derived exosomes in human and bovine colostrum and mature milk samples by iTRAQ-coupled LC-MS/MS	2017	Large, human	Bovine, human	P/P	Nutrition	N	Milk	Exo	UC + DG	WB + EM		Y	proteins	3000×g 1 h, 16,000×g 20 min, 120,000×g 1 h, filtration (0.65μm, 0.45μm, 0.22 μm)	Milk Exo represent a significant fraction of human and bovine milk, with potential biological functions. Knowing the differences in milk Exo proteins from humans and bovines across different lactation phases may be useful for the formulation of healthy infant and dairy products
Yun, B., Maburutse, B.E., Kang, M., Park, M.R., Park, D.J., Kim, Y. and Oh, S.	Short communication: Dietary bovine milk–derived exosomes improve bone health in an osteoporosis-induced mouse model	2020	Large	Bovine	Therapy		Y	Milk	Exo	UC	WB + EM	CD9, CD63, TSG101	N		100,000xg 1 h, 135,000×g 90 min	Bovine colostrum Exo might be used as a prophylaxis to prevent the onset of osteoporosis
Yun, B., Kim, Y., Park, D.J. and Oh, S.	Comparative analysis of dietary exosome-derived microRNAs from human, bovine and caprine colostrum and mature milk	2021	Large, human	Bovine/caprine/human	P/P	Nutrition	N	Milk	Exo	UC	NO		Y	miRNA	1,500×g 30 min, 16,500×g 1 h, filtration (0.45, 0.22 μm), 100,000×g 90 min, 135,000×g 90 min	miR-30a-5p, miR-22-3p, and miR-26a are highly conserved in colostrum and mature milk in cows, caprines, and humans, suggesting their possible importance in neonatal growth
Zeng, B., Chen, T., Xie, M.Y., Luo, J.Y., He, J.J., Xi, Q.Y., Sun, J.J. and Zhang, Y.L.	Exploration of long noncoding RNA in bovine milk exosomes and their stability during digestion in vitro	2019	Large	Bovine	P/P, technique		N	Milk	Exo	UC	PQ+ WB + EM + DLS	CD63, CD9	Y	RNA	2,000xg, 12,000×g, 30 min, filtration (0.45 μm), 160,000×g 2 h, filtration (0.22 μm)	Bovine milk contain lncRNA and most of them participate in immunity, development, and reproduction
Zeng, B., Wang, H., Luo, J., Xie, M., Zhao, Z., Chen, X., Wang, D., Sun, J., Xi, Q., Chen, T. and Zhang, Y.	Porcine milk-derived small extracellular vesicles promote intestinal immunoglobulin production through pigr	2021	Large	Swine	P/P	Immunity	Y	Milk	Exo	UC	PQ + WB + EM + DLS	CD63, TSG101, Alix, Calnexin, pIgR, β-actin	Y	RNA	2,000×g, 15,000×g 30 min, 120,000×g 90 min, filtration (0.22 µm)	Porcine milk-derived sEVs can stimulate intestinal SIgA production with an important role in intestine immunity
Zhang, M., Ma, Z., Li, R., Guo, S., Qiu, Y. and Gao, X.	Proteomic Analysis Reveals Proteins and Pathways Associated with Lactation in Bovine Mammary Epithelial Cell-Derived Exosomes	2020	Large	Bovine	P/P	Nutrition	N	CCM		UC + UF	WB		Y	proteins	300xg 10 min, 2,000xg 20 min, 10,000xg 1 h	The proteome of BMEC-derived Exo reveals that they are associated with milk biosynthesis in BMECs and might be a source of milk-derived Exo
Zhou, F., Paz, H.A., Sadri, M., Cui, J., Kachman, S.D., Fernando, S.C. and Zempleni, J.	Dietary bovine milk exosomes elicit changes in bacterial communities in C57BL/6 mice	2019	Large	Bovine	P/P	Nutrition	Y	Milk	Exo	no	no		Y	RNA		Exo in bovine milk alter microbial communities in nonbovine species, suggesting that Exo and their cargos participate in the crosstalk between bacterial and animal kingdoms
Pathophysiology: P/P
Cell culture media: CCM
Synovial fluid: SF
Embryo culture media: eCM
Microvesicles: MV
Exosomes: Exo
Large oncosomes: LO
Extracellular vesicles: EV
Small Evs: sEVs
Ultracentrifugation: UC
Size exclusion chromatography: SEC
Ultrafiltration: UF
Density gradient: DG
Tangential flow filtration: TFF
Western Blot: WB
Nanoparticle tracking analysiis: NTA
Dynamic light scattering: DLS
Electron microscopy: EM
Flow cytometry: FCM
Proteins quantification: PQ
liquid chromatography-tandem mass spectrometry: LC-MS/MS
change detection mass spectrometry: CDMS
Atomic force microscopy: AFM
Transmission electron microscopy: TEM
Scanning electron microscopy: SEM
Immunofluorescence: IF
Immunohistochemistry: IHC

## Sheet: Reviews
Author	Title	Year	Group	Species	Main focus
Abeysinghe, P., Turner, N., Garcia, I.M., Mosaad, E., Peiris, H.N. and Mitchell, M.D.	The role of exosomal epigenetic modifiers in cell communication and fertility of dairy cows	2020	Large	bovine	Contribution of Exo miRNA to inflammatory disease and poor fertility
Colitti, M., Sgorlon, S. and Stefanon, B.	Exosome cargo in milk as a potential marker of cow health	2020	Large	Bovine	Biomarkers in milk-derived Evs
Gigli, I. and Maizon, D.O.	microRNAs and the mammary gland: A new understanding of gene expression	2013	Large	Bovine, goat, sheep	miRNA in milk from healthy and mastitic mammary glands and possibility of inter-species transmission
Health, H., Cui, J., Zhou, B., Ross, S.A. and Zempleni, J.	Nutrition, microRNAs, and Human Health	2017	Large	Bovine	Implications of food-derived miRNA
Kandimalla, R., Aqil, F., Tyagi, N. and Gupta, R.	Milk exosomes: A biogenic nanocarrier for small molecules and macromolecules to combat cancer	2021	Large	Bovine	Technical review on milk-derived Exo as drug carrier in cancer therapies
Maity, S., Bhat, A.H., Giri, K. and Ambatipudi, K.	BoMiProt: A database of bovine milk proteins	2020	Large	Bovine	Description of a database on bovine milk proteome
Melnik, B.C., John, S.M. and Schmitz, G.	Milk: An exosomal microRNA transmitter promoting thymic regulatory T cell maturation preventing the development of atopy?	2014	More species	Human, bovine	Milk Exo miRNA are protective against atopic diseases
Melnik, B.C. and Schmitz, G.	MicroRNAs: Milk's epigenetic regulators	2017	More species	Human, bovine	Evidences that milk miRNA can modify gene expression of recipient cells
Melnik, B.C. and Schmitz, G.	Exosomes of pasteurized milk: Potential pathogens of Western diseases	2019	More species	Bovine, goat	Epidemiological and translational evidences that exposure to pasteurized milk Exo confer a risk to the development of chronic diseases
Melnik, B.C.	Milk exosomal miRNAs: Potential drivers of AMPK-To-mTORC1 switching in β-cell de-differentiation of type 2 diabetes mellitus	2019	Large	Bovine	Persistence of Exo miRNA in pasteurized milk and role in the pathogenesis of type 2 diabetes mellitus
Melnik, B.C.	Lifetime impact of cow's milk on overactivation of mtorc1: From fetal to childhood overgrowth, acne, diabetes, cancers, and neurodegeneration	2021	Large	Bovine	Epidemiological and translational evidence linking milk consumption to the regulation of mTORC1
Melnik, B.C. and Schmitz, G.	Pasteurized non-fermented cow's milk but not fermented milk is a promoter of mTORC1-driven aging and increased mortality	2021	Large	Bovine	Delineation of potential aging mechanisms related to the intake of non-fermented and fermeneted milk products on the basis of mTORC1 signaling pathway
Ortega-Anaya, J. and Jiménez-Flores, R.	Symposium review: The relevance of bovine milk phospholipids in human nutrition—Evidence of the effect on infant gut and brain development	2019	Large	Bovine	Summary of milk Exo and membrane fat globule membrane components and of their effects when added to infants diet
Rahul Sanwlani, Pamali Fonseka, S.V.C. and Mathivanan, S.	Milk-Derived Extracellular Vesicles in Inter-Organism, Cross-Species Communication and Drug Delivery	2020	Large	Bovine, ovine, goat, swine	Role of milk derived-EVs in interorganism/interspecies comunication and as drug delivery system
Wehbe, Z. and Kreydiyyeh, S.	Cow's milk may be delivering potentially harmful undetected cargoes to humans. Is it time to reconsider dairy recommendations?	2021	Large	Bovine	Role of dairy Exo and miRNA, and of the type of dairy product consumed in human diseases. miRNAs are involved in physiological processes and diseases, and caution should be practiced with regard to human consumption of dairy, particularly for pregnant and lactating mothers and young children
Zempleni, J., Aguilar-Lozano, A., Sadri, M., Sukreet, S., Manca, S., Wu, D., Zhou, F. and Mutai, E.	Biological activities of extracellular vesicles and their cargos from bovine and human milk in humans and implications for infants	2017	Large, human	Bovine, human	Features of bovine and human milk-derived EVs and thir cargo and importance in infant nutrition
Zhang, S., Chen, F., Zhang, Y., Lv, Y., Heng, J., Min, T., Li, L. and Guan, W.	Recent progress of porcine milk components and mammary gland function	2018	Large	Swine	Among the different components of porcine milk, Exo have also been studied. However, studies focusing on the function of exosomes in porcine milk are very limited, mainly focus on RNA cargo
